# Supplementary material for: The transcription factor PDR-1 is a multi-functional regulator and key component of pectin deconstruction and catabolism in Neurospora crassa
Source: Biotechnol Biofuels. 2017 Jun 12;10:149. doi: 10.1186/s13068-017-0807-z (PMC5469009; doi:10.1186/s13068-017-0807-z)
Supplement: Supplementary file 2 — Additional file 2. Supplemental tables S1 – S8. Tables S1 and S2 contain the Venn diagrams of genes that were either 3-fold up- (S1) or down-regulated (S2) in the Δpdr-1 strain compared to the WT. The tables S3 and S4 show the FUNCAT analyses corresponding to the respective Venn diagrams. Table S5 contains the result of the clustering of genes that were either 3-fold up- or down-regulated in the WT and Δpdr-1 strains. In the tables S6 and S7, the results of the in silico PDR-1 binding motif studies (S6) and the corresponding FUNCAT analysis (S7) are presented. Table S8 contains a list of all N. crassa genes used in this work. [file 13068_2017_807_MOESM2_ESM.xlsx]

## Sheet: GENERAL
	List of contents in this file
Table S1	Venn_up-regulated genes:	Venn diagram of all genes of the WT and Δpdr-1 strains that were 3-fold up-regulated on pectin and/or L-rhamnose medium in the DEseq analysis. The obtained categories (bins) were analyzed for functional categories, if they contained more than 20 entries.
Table S2	Venn_down-regulated genes:	Venn diagram of all genes of the WT and Δpdr-1 strains that were 3-fold down-regulated on pectin and/or L-rhamnose medium in the DEseq analysis. The obtained categories (bins) were analyzed for functional categories, if they contained more than 20 entries. Functional categories with a p-value < 0.00005 are displayed next to their corresponding bin.
Table S3	FunCat_Venn_up-regulated:	FunCat analysis of all bins obtained from the Venn diagram "Venn_up-regulated genes".
Table S4	FunCat_Venn_down-regulated:	FunCat analysis of all bins obtained from the Venn diagram "Venn_down-regulated genes".
Table S5	Clustering_WT&Δpdr1:	Clustering of the 367 genes of the WT and Δpdr-1 strains that were either 3-fold up- or down-regulated on pectin or L-rhamnose, respectively. Up- or down-regulation was determined by DEseq.
Table S6	pdr-1_binding-site_results:	The whole genome of N. crassa was searched for genes containing the pdr-1 consensus DNA binding sequence (Fig. 5). Genes without at least one binding sites with a stringency score of >0.6 were excluded from the list.
Table S7	FunCat_pdr-1_binding-site:	FunCat analysis of all genes with at least one pdr-1 consensus DNA binding site with a stringency score >0.6 (taken from table "pdr-1_binding-site_results"). Functional categories with a p-value < 0.00005 were deemed significant.
Table S8	used_strain_list:	A list of all N. crassa strains used in this work.

## Sheet: S1_Venn_up-regulated genes
						Names	total	elements
						WT L-Rha +; WT pec +; Δpdr-1 L-Rha +; Δpdr-1 pec +	1	NCU03651
						WT L-Rha +; WT pec +; Δpdr-1 pec +	31	NCU07094
								NCU03322
								NCU06206
								NCU06326
								NCU03497
								NCU04870
								NCU07569
								NCU08738
								NCU00175
								NCU06940
								NCU01132
								NCU08648
								NCU07736
								NCU06616
								NCU07351
								NCU10107
								NCU09873
								NCU06619
								NCU05970
								NCU04591
								NCU04623
								NCU07787
								NCU04400
								NCU01546
								NCU09174
								NCU00643
								NCU05338
								NCU01873
								NCU02798
								NCU11295
								NCU06120
						WT L-Rha +; WT pec +; Δpdr-1 L-Rha +	1	NCU05542
						WT pec +; Δpdr-1 L-Rha +; Δpdr-1 pec +	9	NCU01830
								NCU06119
								NCU02936
								NCU04292
								NCU05842
								NCU02704
								NCU05537
								NCU06895
								NCU05499
						WT L-Rha +; Δpdr-1 L-Rha +; Δpdr-1 pec +	12	NCU06752
								NCU09277
								NCU04504
								NCU02155
								NCU16529
								NCU09404
								NCU00732
								NCU08421
								NCU16411
								NCU08969
								NCU01057
								NCU07593
						WT L-Rha +; WT pec +	131	NCU02560
								NCU02193
								NCU09551
								NCU06550
								NCU10106
								NCU04644
								NCU00305
								NCU06068
								NCU06123
								NCU04013
								NCU01692
								NCU00520
								NCU09035
								NCU04268
								NCU04674
								NCU09305
								NCU04265
								NCU08272
								NCU11338
								NCU04077
								NCU07064
								NCU08336
								NCU01870
								NCU10051
								NCU07222
								NCU05900
								NCU05493
								NCU01845
								NCU08137
								NCU00177
								NCU08412
								NCU06524
								NCU08044
								NCU09886
								NCU07597
								NCU09345
								NCU04401
								NCU06911
								NCU09762
								NCU05899
								NCU07117
								NCU10110
								NCU09602
								NCU07224
								NCU16673
								NCU05805
								NCU00259
								NCU00782
								NCU04096
								NCU08189
								NCU05593
								NCU03697
								NCU03756
								NCU09788
								NCU04697
								NCU05897
								NCU02369
								NCU02654
								NCU07308
								NCU08561
								NCU10596
								NCU10007
								NCU11364
								NCU07853
								NCU02727
								NCU07307
								NCU07953
								NCU04522
								NCU08193
								NCU08325
								NCU07405
								NCU06189
								NCU00248
								NCU07652
								NCU02244
								NCU04499
								NCU09034
								NCU06207
								NCU06310
								NCU00260
								NCU05057
								NCU08976
								NCU02623
								NCU00809
								NCU00891
								NCU04130
								NCU01906
								NCU06912
								NCU02475
								NCU00867
								NCU07277
								NCU08411
								NCU01528
								NCU05134
								NCU00711
								NCU00265
								NCU06077
								NCU08877
								NCU00292
								NCU08535
								NCU05259
								NCU04012
								NCU01866
								NCU07942
								NCU08280
								NCU08849
								NCU07257
								NCU05683
								NCU10732
								NCU08882
								NCU00722
								NCU01871
								NCU03791
								NCU07506
								NCU00176
								NCU05037
								NCU08674
								NCU07539
								NCU05023
								NCU02084
								NCU04276
								NCU02361
								NCU07225
								NCU07352
								NCU07423
								NCU11365
								NCU16311
								NCU07375
								NCU06836
								NCU07362
								NCU06071
						WT pec +; Δpdr-1 pec +	139	NCU05071
								NCU08216
								NCU00972
								NCU06465
								NCU09961
								NCU16028
								NCU10687
								NCU02855
								NCU16025
								NCU02126
								NCU09524
								NCU08643
								NCU07326
								NCU08785
								NCU07074
								NCU06961
								NCU04219
								NCU07049
								NCU17249
								NCU06607
								NCU01977
								NCU08747
								NCU07536
								NCU00710
								NCU06725
								NCU09773
								NCU08384
								NCU09619
								NCU03421
								NCU05627
								NCU05751
								NCU01386
								NCU00144
								NCU07583
								NCU16024
								NCU08223
								NCU09533
								NCU04997
								NCU00591
								NCU00642
								NCU05060
								NCU05969
								NCU02344
								NCU08695
								NCU00709
								NCU05978
								NCU05319
								NCU07050
								NCU07111
								NCU09620
								NCU04998
								NCU00949
								NCU05965
								NCU16721
								NCU05924
								NCU09532
								NCU00988
								NCU07190
								NCU09775
								NCU09171
								NCU07159
								NCU05063
								NCU00836
								NCU17064
								NCU07923
								NCU17263
								NCU09976
								NCU04297
								NCU09169
								NCU04298
								NCU04475
								NCU09559
								NCU09491
								NCU02051
								NCU02099
								NCU08398
								NCU05598
								NCU01134
								NCU16027
								NCU09020
								NCU08176
								NCU03208
								NCU16026
								NCU05908
								NCU09823
								NCU08177
								NCU04106
								NCU09923
								NCU04917
								NCU00990
								NCU10045
								NCU05448
								NCU08269
								NCU05045
								NCU03913
								NCU09864
								NCU06042
								NCU09416
								NCU02338
								NCU09059
								NCU06137
								NCU08739
								NCU04994
								NCU16020
								NCU04675
								NCU03418
								NCU08397
								NCU02343
								NCU08746
								NCU02188
								NCU08943
								NCU02903
								NCU06650
								NCU01633
								NCU09664
								NCU06731
								NCU02916
								NCU09924
								NCU09445
								NCU00701
								NCU09415
								NCU02904
								NCU01038
								NCU06960
								NCU09774
								NCU08179
								NCU07737
								NCU00399
								NCU16860
								NCU01430
								NCU05138
								NCU05318
								NCU00878
								NCU06022
								NCU09926
								NCU09170
								NCU08760
								NCU00721
								NCU06549
						WT L-Rha +; Δpdr-1 pec +	6	NCU07016
								NCU06070
								NCU06121
								NCU08757
								NCU01301
								NCU05585
						WT L-Rha +; Δpdr-1 L-Rha +	27	NCU08425
								NCU04397
								NCU06382
								NCU07795
								NCU05243
								NCU08691
								NCU07242
								NCU07670
								NCU05089
								NCU06905
								NCU06009
								NCU01061
								NCU04751
								NCU12058
								NCU05036
								NCU07547
								NCU02653
								NCU00925
								NCU03396
								NCU07740
								NCU05094
								NCU05230
								NCU04047
								NCU04396
								NCU03117
								NCU05782
								NCU08183
						Δpdr-1 L-Rha +; Δpdr-1 pec +	56	NCU09433
								NCU16321
								NCU00337
								NCU06618
								NCU05289
								NCU08431
								NCU06217
								NCU10427
								NCU09116
								NCU01483
								NCU06165
								NCU10457
								NCU08968
								NCU05822
								NCU09903
								NCU09184
								NCU06341
								NCU05354
								NCU00115
								NCU01495
								NCU04282
								NCU04787
								NCU16738
								NCU07956
								NCU09939
								NCU10470
								NCU01595
								NCU01076
								NCU00735
								NCU09455
								NCU09349
								NCU09163
								NCU02500
								NCU02533
								NCU12052
								NCU04647
								NCU11175
								NCU01638
								NCU00250
								NCU03808
								NCU17038
								NCU05572
								NCU04620
								NCU01786
								NCU11321
								NCU04165
								NCU00011
								NCU09489
								NCU06090
								NCU04850
								NCU00093
								NCU01402
								NCU09028
								NCU03534
								NCU01088
								NCU01524
						WT pec +	244	NCU11405
								NCU04537
								NCU08756
								NCU09266
								NCU05775
								NCU01998
								NCU06143
								NCU05340
								NCU00810
								NCU01353
								NCU07581
								NCU03154
								NCU09764
								NCU02157
								NCU01231
								NCU01066
								NCU16017
								NCU01944
								NCU02485
								NCU00915
								NCU01752
								NCU09553
								NCU05853
								NCU02915
								NCU08750
								NCU16563
								NCU01289
								NCU16010
								NCU04817
								NCU08077
								NCU09429
								NCU08748
								NCU07088
								NCU10008
								NCU03255
								NCU10020
								NCU05056
								NCU09058
								NCU06026
								NCU16729
								NCU07092
								NCU16005
								NCU05159
								NCU11291
								NCU03416
								NCU08038
								NCU01640
								NCU06945
								NCU07263
								NCU04661
								NCU04058
								NCU00355
								NCU16021
								NCU08173
								NCU02481
								NCU02085
								NCU01704
								NCU01050
								NCU09024
								NCU00446
								NCU04904
								NCU08755
								NCU05884
								NCU01904
								NCU07761
								NCU07949
								NCU04315
								NCU01517
								NCU08275
								NCU08231
								NCU08771
								NCU00762
								NCU10056
								NCU01699
								NCU06756
								NCU11353
								NCU05519
								NCU10304
								NCU09085
								NCU03802
								NCU02673
								NCU10042
								NCU03295
								NCU16013
								NCU09506
								NCU00680
								NCU06043
								NCU08330
								NCU09992
								NCU07997
								NCU06023
								NCU06079
								NCU09958
								NCU02127
								NCU04460
								NCU07112
								NCU09874
								NCU00870
								NCU06305
								NCU08141
								NCU05291
								NCU08495
								NCU02482
								NCU16015
								NCU07442
								NCU01754
								NCU09504
								NCU09956
								NCU06230
								NCU08167
								NCU00195
								NCU15834
								NCU09732
								NCU05317
								NCU07649
								NCU06815
								NCU08687
								NCU03415
								NCU06991
								NCU04963
								NCU04108
								NCU04078
								NCU08688
								NCU08870
								NCU01418
								NCU07398
								NCU08042
								NCU08516
								NCU07760
								NCU16016
								NCU01900
								NCU09615
								NCU04286
								NCU00449
								NCU08418
								NCU09770
								NCU04314
								NCU06170
								NCU08749
								NCU04909
								NCU03078
								NCU05935
								NCU08378
								NCU05841
								NCU07914
								NCU02333
								NCU08476
								NCU07133
								NCU08994
								NCU05591
								NCU01479
								NCU04295
								NCU07237
								NCU00047
								NCU07221
								NCU07178
								NCU07200
								NCU06025
								NCU06532
								NCU00575
								NCU03333
								NCU03427
								NCU00263
								NCU09228
								NCU02129
								NCU09181
								NCU16011
								NCU05501
								NCU03181
								NCU08232
								NCU05691
								NCU07143
								NCU05846
								NCU05752
								NCU05883
								NCU05311
								NCU00451
								NCU03293
								NCU08720
								NCU06185
								NCU03476
								NCU04097
								NCU08736
								NCU03725
								NCU09505
								NCU04880
								NCU05977
								NCU08002
								NCU03844
								NCU11323
								NCU07134
								NCU04551
								NCU02705
								NCU08326
								NCU02086
								NCU16023
								NCU16009
								NCU09798
								NCU01138
								NCU04238
								NCU05848
								NCU06024
								NCU09582
								NCU00890
								NCU16022
								NCU03755
								NCU04996
								NCU07017
								NCU00461
								NCU16318
								NCU01905
								NCU08166
								NCU16014
								NCU01136
								NCU00995
								NCU06138
								NCU10572
								NCU02320
								NCU09659
								NCU04932
								NCU02252
								NCU06924
								NCU00304
								NCU08123
								NCU03863
								NCU05864
								NCU08114
								NCU04228
								NCU07869
								NCU03076
								NCU07385
								NCU09326
								NCU00801
								NCU02319
								NCU10021
								NCU07582
								NCU06881
								NCU04768
								NCU07941
								NCU06559
								NCU08409
								NCU09498
								NCU00130
								NCU07895
						WT L-Rha +	284	NCU11363
								NCU01530
								NCU09478
								NCU09852
								NCU11253
								NCU05430
								NCU05922
								NCU07042
								NCU04502
								NCU06256
								NCU04720
								NCU06332
								NCU07503
								NCU04280
								NCU08099
								NCU08545
								NCU03643
								NCU07756
								NCU06062
								NCU03965
								NCU05225
								NCU02005
								NCU08803
								NCU08947
								NCU05261
								NCU08693
								NCU04525
								NCU09872
								NCU01374
								NCU09075
								NCU02474
								NCU04435
								NCU03748
								NCU04874
								NCU01215
								NCU06061
								NCU00236
								NCU08899
								NCU03660
								NCU02677
								NCU03086
								NCU02194
								NCU00963
								NCU02092
								NCU11095
								NCU01816
								NCU07768
								NCU01550
								NCU02138
								NCU00871
								NCU07774
								NCU04277
								NCU16444
								NCU00843
								NCU02366
								NCU04006
								NCU16496
								NCU05183
								NCU00952
								NCU03559
								NCU00316
								NCU08703
								NCU01985
								NCU01419
								NCU08985
								NCU04216
								NCU04421
								NCU00892
								NCU09033
								NCU05652
								NCU08180
								NCU05148
								NCU09560
								NCU09287
								NCU03010
								NCU09674
								NCU07466
								NCU00552
								NCU05410
								NCU01744
								NCU07167
								NCU06699
								NCU03949
								NCU03233
								NCU05040
								NCU03068
								NCU07507
								NCU07482
								NCU01241
								NCU06824
								NCU03283
								NCU02435
								NCU01807
								NCU05985
								NCU02096
								NCU01496
								NCU03030
								NCU06125
								NCU00931
								NCU08616
								NCU05038
								NCU04267
								NCU02651
								NCU04266
								NCU16844
								NCU03963
								NCU07240
								NCU07345
								NCU07386
								NCU04549
								NCU09141
								NCU06364
								NCU01589
								NCU04569
								NCU01290
								NCU07197
								NCU04016
								NCU04419
								NCU09896
								NCU08440
								NCU02098
								NCU02291
								NCU02419
								NCU00021
								NCU05986
								NCU02250
								NCU10028
								NCU03904
								NCU06727
								NCU07697
								NCU00582
								NCU04334
								NCU01124
								NCU03085
								NCU07465
								NCU07232
								NCU01700
								NCU06943
								NCU02517
								NCU11417
								NCU05147
								NCU00187
								NCU02665
								NCU04636
								NCU09816
								NCU02209
								NCU01127
								NCU00028
								NCU01753
								NCU08671
								NCU04856
								NCU10883
								NCU03492
								NCU05653
								NCU00536
								NCU05548
								NCU03473
								NCU02657
								NCU07298
								NCU08898
								NCU03561
								NCU08988
								NCU09251
								NCU02603
								NCU01808
								NCU04503
								NCU08569
								NCU03781
								NCU03257
								NCU05755
								NCU11201
								NCU01898
								NCU08907
								NCU05844
								NCU01514
								NCU00360
								NCU02305
								NCU04234
								NCU00684
								NCU08439
								NCU05989
								NCU06005
								NCU08017
								NCU07166
								NCU04303
								NCU04816
								NCU03566
								NCU05983
								NCU02064
								NCU03080
								NCU03408
								NCU08125
								NCU02278
								NCU00644
								NCU03471
								NCU01163
								NCU05914
								NCU00792
								NCU07959
								NCU09477
								NCU16348
								NCU07817
								NCU03417
								NCU03151
								NCU04791
								NCU06923
								NCU05133
								NCU07927
								NCU08475
								NCU01636
								NCU04385
								NCU05390
								NCU02549
								NCU06615
								NCU02397
								NCU10048
								NCU02955
								NCU04129
								NCU07441
								NCU03031
								NCU03235
								NCU07008
								NCU03605
								NCU02322
								NCU01179
								NCU01320
								NCU09761
								NCU11278
								NCU02199
								NCU09456
								NCU02807
								NCU09784
								NCU11290
								NCU04230
								NCU08407
								NCU01112
								NCU06597
								NCU09611
								NCU01428
								NCU05067
								NCU03857
								NCU02530
								NCU05707
								NCU08045
								NCU09534
								NCU00838
								NCU00289
								NCU01701
								NCU03468
								NCU04797
								NCU05574
								NCU04823
								NCU10053
								NCU08068
								NCU02179
								NCU03131
								NCU02097
								NCU04307
								NCU07626
								NCU01060
								NCU09714
								NCU00855
								NCU07723
								NCU15833
								NCU17050
								NCU05773
								NCU07726
								NCU09580
								NCU06132
								NCU08138
								NCU05526
								NCU09646
								NCU10101
								NCU06596
								NCU05525
								NCU00977
								NCU00959
								NCU03023
								NCU06187
								NCU04649
								NCU08416
								NCU07075
								NCU03737
								NCU03952
						Δpdr-1 pec +	73	NCU04626
								NCU10641
								NCU12084
								NCU08148
								NCU05827
								NCU06850
								NCU03614
								NCU16980
								NCU01056
								NCU07140
								NCU01148
								NCU08224
								NCU00757
								NCU02876
								NCU02030
								NCU07396
								NCU03019
								NCU02146
								NCU09743
								NCU07055
								NCU06861
								NCU17053
								NCU09060
								NCU06163
								NCU09382
								NCU03673
								NCU07108
								NCU08175
								NCU03512
								NCU09490
								NCU01045
								NCU16003
								NCU06443
								NCU11289
								NCU08432
								NCU06531
								NCU05156
								NCU02870
								NCU04879
								NCU00994
								NCU04950
								NCU05254
								NCU07083
								NCU16967
								NCU08074
								NCU02145
								NCU01095
								NCU16488
								NCU16306
								NCU08170
								NCU01147
								NCU06325
								NCU03513
								NCU06555
								NCU04103
								NCU07540
								NCU00233
								NCU05570
								NCU02643
								NCU16350
								NCU03197
								NCU09868
								NCU00419
								NCU08060
								NCU09964
								NCU08856
								NCU04691
								NCU06455
								NCU07573
								NCU11286
								NCU16777
								NCU17073
								NCU00989
						Δpdr-1 L-Rha +	332	NCU06409
								NCU03591
								NCU05093
								NCU01886
								NCU04209
								NCU03560
								NCU08925
								NCU08775
								NCU04568
								NCU04439
								NCU03380
								NCU08818
								NCU04445
								NCU06129
								NCU08121
								NCU09488
								NCU01054
								NCU09729
								NCU03092
								NCU03241
								NCU07058
								NCU09373
								NCU05233
								NCU07766
								NCU07044
								NCU01173
								NCU03628
								NCU06557
								NCU02959
								NCU02301
								NCU09189
								NCU03484
								NCU01151
								NCU02106
								NCU09231
								NCU05896
								NCU00603
								NCU08414
								NCU16940
								NCU03051
								NCU00096
								NCU16875
								NCU03961
								NCU16690
								NCU04624
								NCU04409
								NCU01314
								NCU16631
								NCU07355
								NCU05597
								NCU16670
								NCU06574
								NCU09052
								NCU07839
								NCU05356
								NCU03669
								NCU00105
								NCU04455
								NCU09137
								NCU06496
								NCU07217
								NCU02487
								NCU09094
								NCU08866
								NCU04041
								NCU02924
								NCU01022
								NCU08390
								NCU08852
								NCU09536
								NCU07115
								NCU17055
								NCU03470
								NCU11383
								NCU07969
								NCU06361
								NCU05105
								NCU10040
								NCU12069
								NCU00427
								NCU00862
								NCU06118
								NCU05798
								NCU09472
								NCU05571
								NCU16633
								NCU09444
								NCU03794
								NCU01651
								NCU08188
								NCU06468
								NCU06476
								NCU08182
								NCU00716
								NCU02302
								NCU16512
								NCU05761
								NCU08455
								NCU07149
								NCU04805
								NCU06425
								NCU04560
								NCU06811
								NCU01612
								NCU08663
								NCU07046
								NCU05006
								NCU03011
								NCU05768
								NCU09571
								NCU01503
								NCU00365
								NCU05818
								NCU02729
								NCU03066
								NCU04586
								NCU01367
								NCU02046
								NCU11054
								NCU07499
								NCU07596
								NCU02527
								NCU05863
								NCU03531
								NCU08184
								NCU01115
								NCU08903
								NCU04447
								NCU03017
								NCU06973
								NCU08128
								NCU05858
								NCU02612
								NCU08089
								NCU05820
								NCU09391
								NCU07864
								NCU07894
								NCU01592
								NCU00845
								NCU06625
								NCU04630
								NCU10610
								NCU02494
								NCU05097
								NCU16789
								NCU00284
								NCU08595
								NCU07617
								NCU16939
								NCU07751
								NCU04260
								NCU09395
								NCU03383
								NCU08358
								NCU07449
								NCU10220
								NCU07043
								NCU01502
								NCU00646
								NCU16805
								NCU03532
								NCU02307
								NCU00844
								NCU07616
								NCU09183
								NCU01331
								NCU04526
								NCU16379
								NCU02002
								NCU02546
								NCU04583
								NCU06159
								NCU05264
								NCU17271
								NCU16920
								NCU00765
								NCU09440
								NCU07712
								NCU05763
								NCU17215
								NCU03098
								NCU03448
								NCU11006
								NCU08457
								NCU00794
								NCU00290
								NCU05764
								NCU03133
								NCU02856
								NCU16695
								NCU00852
								NCU01033
								NCU03275
								NCU07668
								NCU05099
								NCU17187
								NCU05923
								NCU07801
								NCU07144
								NCU00803
								NCU06520
								NCU07810
								NCU09278
								NCU06810
								NCU08056
								NCU04446
								NCU08518
								NCU01259
								NCU00859
								NCU02497
								NCU00776
								NCU07765
								NCU09390
								NCU08533
								NCU05651
								NCU04765
								NCU09186
								NCU05350
								NCU09650
								NCU08769
								NCU03018
								NCU07194
								NCU01380
								NCU06964
								NCU09484
								NCU04169
								NCU05539
								NCU05019
								NCU09160
								NCU09276
								NCU16611
								NCU11382
								NCU00607
								NCU04348
								NCU03250
								NCU09458
								NCU02674
								NCU03529
								NCU07827
								NCU09464
								NCU09520
								NCU00850
								NCU11050
								NCU01257
								NCU09380
								NCU09914
								NCU07767
								NCU05766
								NCU04128
								NCU01993
								NCU15830
								NCU16632
								NCU09053
								NCU04528
								NCU04410
								NCU08905
								NCU00367
								NCU03604
								NCU17268
								NCU00336
								NCU09566
								NCU16876
								NCU00919
								NCU02066
								NCU00848
								NCU05098
								NCU16362
								NCU04360
								NCU05894
								NCU09372
								NCU07342
								NCU03793
								NCU11414
								NCU02919
								NCU00285
								NCU08770
								NCU03489
								NCU00059
								NCU05569
								NCU09471
								NCU05617
								NCU09734
								NCU05277
								NCU05821
								NCU09933
								NCU01000
								NCU01675
								NCU09437
								NCU17270
								NCU16473
								NCU04948
								NCU17267
								NCU00136
								NCU01593
								NCU17264
								NCU09499
								NCU08842
								NCU05859
								NCU16445
								NCU05235
								NCU02611
								NCU07656
								NCU06272
								NCU02872
								NCU00501
								NCU00261
								NCU00777
								NCU01077
								NCU03321
								NCU00818
								NCU04533
								NCU09031
								NCU06376
								NCU04485
								NCU07241
								NCU00745
								NCU07393
								NCU17269
								NCU05017
								NCU09756
								NCU07054
								NCU05092
								NCU05650
								NCU00650
								NCU05762
								NCU03052
								NCU00331
								NCU03424
								NCU10591
								NCU05462
								NCU01946

## Sheet: S2_Venn_down-regulated genes
						Names	total	elements
						WT L-Rha -; WT pec -; Δpdr-1 pec -	12	NCU17271
								NCU05767
								NCU00290
								NCU04862
								NCU07269
								NCU05098
								NCU09274
								NCU03011
								NCU16591
								NCU09272
								NCU08487
								NCU09273
						WT L-Rha -; WT pec -; Δpdr-1 L-Rha -	1	NCU04197
						WT pec -; Δpdr-1 L-Rha -; Δpdr-1 pec -	2	NCU08699
								NCU01195
						WT L-Rha -; WT pec -	136	NCU09271
								NCU09188
								NCU05093
								NCU07230
								NCU00733
								NCU05870
								NCU00985
								NCU02307
								NCU00844
								NCU09183
								NCU06129
								NCU02326
								NCU06933
								NCU06932
								NCU05381
								NCU04866
								NCU06159
								NCU07239
								NCU02925
								NCU07247
								NCU03467
								NCU16920
								NCU05763
								NCU07252
								NCU07766
								NCU07044
								NCU04107
								NCU01173
								NCU03098
								NCU08711
								NCU09574
								NCU05764
								NCU07970
								NCU00852
								NCU07668
								NCU05099
								NCU06810
								NCU03861
								NCU08533
								NCU08769
								NCU01073
								NCU01380
								NCU06964
								NCU12104
								NCU06574
								NCU03430
								NCU03895
								NCU05819
								NCU04464
								NCU03250
								NCU07908
								NCU07827
								NCU07718
								NCU00757
								NCU12035
								NCU00246
								NCU02924
								NCU09782
								NCU05766
								NCU04988
								NCU06334
								NCU07948
								NCU08905
								NCU06034
								NCU06985
								NCU17268
								NCU09383
								NCU09566
								NCU03107
								NCU01109
								NCU05798
								NCU16558
								NCU08921
								NCU04923
								NCU11396
								NCU05822
								NCU16683
								NCU00547
								NCU04374
								NCU02302
								NCU05761
								NCU05932
								NCU08019
								NCU09184
								NCU09734
								NCU05821
								NCU00297
								NCU05952
								NCU06811
								NCU00503
								NCU17270
								NCU11211
								NCU05768
								NCU00365
								NCU05818
								NCU04126
								NCU17267
								NCU16349
								NCU01593
								NCU02046
								NCU00755
								NCU04924
								NCU05730
								NCU05859
								NCU06412
								NCU07609
								NCU04447
								NCU08128
								NCU01790
								NCU01853
								NCU05858
								NCU08489
								NCU00705
								NCU05820
								NCU00011
								NCU09391
								NCU16418
								NCU04533
								NCU07894
								NCU01592
								NCU06625
								NCU10610
								NCU04630
								NCU08448
								NCU05097
								NCU00284
								NCU02246
								NCU06413
								NCU17269
								NCU07617
								NCU07449
								NCU05762
								NCU09787
								NCU10591
								NCU08037
								NCU02991
						WT pec -; Δpdr-1 pec -	23	NCU09210
								NCU08457
								NCU04865
								NCU06153
								NCU10595
								NCU00859
								NCU02890
								NCU00850
								NCU04179
								NCU00848
								NCU08455
								NCU05639
								NCU05142
								NCU07966
								NCU08226
								NCU00585
								NCU07479
								NCU09168
								NCU08469
								NCU09209
								NCU10055
								NCU07434
								NCU08726
						WT L-Rha -; Δpdr-1 pec -	2	NCU08555
								NCU09335
						WT L-Rha -; Δpdr-1 L-Rha -	4	NCU03813
								NCU00790
								NCU05977
								NCU01099
						Δpdr-1 L-Rha -; Δpdr-1 pec -	12	NCU08087
								NCU04720
								NCU04342
								NCU02967
								NCU04371
								NCU07133
								NCU05567
								NCU00792
								NCU10038
								NCU04385
								NCU05918
								NCU07690
						WT pec -	216	NCU04539
								NCU16477
								NCU02164
								NCU02913
								NCU16897
								NCU07333
								NCU04486
								NCU07976
								NCU11046
								NCU04491
								NCU06986
								NCU09373
								NCU07740
								NCU04398
								NCU02073
								NCU17215
								NCU16341
								NCU16715
								NCU02301
								NCU08655
								NCU04658
								NCU08425
								NCU02856
								NCU15836
								NCU08186
								NCU07615
								NCU03275
								NCU04740
								NCU07253
								NCU16472
								NCU00803
								NCU07977
								NCU01400
								NCU03484
								NCU02106
								NCU04446
								NCU04667
								NCU07918
								NCU08640
								NCU05651
								NCU08497
								NCU04765
								NCU08622
								NCU09650
								NCU08456
								NCU00245
								NCU04532
								NCU03527
								NCU09799
								NCU07355
								NCU03566
								NCU08601
								NCU04647
								NCU12065
								NCU05951
								NCU06255
								NCU09484
								NCU08047
								NCU08537
								NCU05005
								NCU08521
								NCU03188
								NCU01510
								NCU05183
								NCU11382
								NCU04415
								NCU07474
								NCU09465
								NCU01972
								NCU05878
								NCU08786
								NCU07748
								NCU04861
								NCU10359
								NCU01064
								NCU03753
								NCU09046
								NCU01458
								NCU05652
								NCU07767
								NCU09451
								NCU01706
								NCU00363
								NCU07273
								NCU15830
								NCU00250
								NCU16632
								NCU09043
								NCU04930
								NCU17055
								NCU01106
								NCU11383
								NCU06575
								NCU05728
								NCU05069
								NCU10344
								NCU07692
								NCU03604
								NCU08968
								NCU16861
								NCU09470
								NCU00849
								NCU02071
								NCU08691
								NCU11305
								NCU09472
								NCU07981
								NCU05040
								NCU16633
								NCU09372
								NCU05619
								NCU05285
								NCU08188
								NCU07342
								NCU07441
								NCU09903
								NCU17038
								NCU06476
								NCU08770
								NCU10062
								NCU02969
								NCU16713
								NCU09187
								NCU10567
								NCU16512
								NCU10894
								NCU09471
								NCU05229
								NCU06425
								NCU05154
								NCU01162
								NCU06905
								NCU09293
								NCU00244
								NCU01416
								NCU04366
								NCU01112
								NCU07046
								NCU06019
								NCU02040
								NCU16353
								NCU17018
								NCU00115
								NCU05630
								NCU06237
								NCU02927
								NCU04938
								NCU05006
								NCU08922
								NCU07272
								NCU16363
								NCU02995
								NCU06000
								NCU08095
								NCU05784
								NCU04478
								NCU10448
								NCU06265
								NCU08454
								NCU01057
								NCU08187
								NCU04931
								NCU04616
								NCU01786
								NCU03034
								NCU07596
								NCU02527
								NCU04118
								NCU07983
								NCU16445
								NCU00501
								NCU01270
								NCU03449
								NCU16898
								NCU05018
								NCU08433
								NCU09717
								NCU01027
								NCU06603
								NCU09167
								NCU00777
								NCU09225
								NCU11309
								NCU07325
								NCU08089
								NCU09489
								NCU09031
								NCU10470
								NCU01506
								NCU04034
								NCU09235
								NCU02516
								NCU07332
								NCU07593
								NCU00093
								NCU10429
								NCU05189
								NCU09716
								NCU05084
								NCU01595
								NCU06328
								NCU06833
								NCU07511
								NCU04734
								NCU06088
								NCU07054
								NCU07751
								NCU05092
								NCU04260
								NCU03383
								NCU02213
								NCU03052
								NCU09211
								NCU01063
								NCU05462
								NCU08509
						WT L-Rha -	301	NCU04935
								NCU00268
								NCU07043
								NCU09433
								NCU00653
								NCU01159
								NCU05537
								NCU08679
								NCU00698
								NCU01830
								NCU08775
								NCU07818
								NCU04568
								NCU07616
								NCU05207
								NCU05113
								NCU03328
								NCU05246
								NCU01660
								NCU16379
								NCU00994
								NCU09636
								NCU00375
								NCU05869
								NCU01976
								NCU07946
								NCU05749
								NCU04634
								NCU03785
								NCU00679
								NCU02309
								NCU06106
								NCU06636
								NCU01938
								NCU00826
								NCU04070
								NCU03448
								NCU02702
								NCU05880
								NCU02500
								NCU03641
								NCU06505
								NCU02959
								NCU08735
								NCU07928
								NCU08619
								NCU01862
								NCU06757
								NCU04555
								NCU04914
								NCU03402
								NCU08491
								NCU05935
								NCU09231
								NCU05860
								NCU10895
								NCU02333
								NCU00819
								NCU01868
								NCU09032
								NCU00935
								NCU01672
								NCU08414
								NCU09116
								NCU04718
								NCU01483
								NCU05866
								NCU11241
								NCU04618
								NCU07709
								NCU16960
								NCU06817
								NCU02087
								NCU09685
								NCU16449
								NCU06523
								NCU12052
								NCU03228
								NCU01009
								NCU04825
								NCU06792
								NCU03180
								NCU16716
								NCU08662
								NCU07022
								NCU04134
								NCU04843
								NCU02739
								NCU17077
								NCU07545
								NCU05825
								NCU16327
								NCU04952
								NCU06156
								NCU03709
								NCU09196
								NCU05948
								NCU03913
								NCU05581
								NCU09864
								NCU07231
								NCU12099
								NCU03974
								NCU08096
								NCU08224
								NCU08153
								NCU11306
								NCU09508
								NCU04340
								NCU16498
								NCU01608
								NCU02512
								NCU12033
								NCU10015
								NCU08098
								NCU06229
								NCU09015
								NCU04128
								NCU02338
								NCU01385
								NCU07358
								NCU08490
								NCU09641
								NCU07115
								NCU03411
								NCU06641
								NCU03639
								NCU01493
								NCU02936
								NCU16343
								NCU16320
								NCU07969
								NCU16461
								NCU08538
								NCU06808
								NCU01427
								NCU04497
								NCU09260
								NCU16561
								NCU06895
								NCU08223
								NCU07909
								NCU02130
								NCU00194
								NCU05520
								NCU17205
								NCU09099
								NCU08052
								NCU00591
								NCU02579
								NCU12091
								NCU07199
								NCU16649
								NCU00993
								NCU16325
								NCU02724
								NCU09556
								NCU05571
								NCU01697
								NCU09337
								NCU09831
								NCU07916
								NCU01113
								NCU02613
								NCU17043
								NCU01394
								NCU01051
								NCU01572
								NCU04546
								NCU00526
								NCU11307
								NCU16491
								NCU07274
								NCU07388
								NCU05732
								NCU05031
								NCU08847
								NCU04694
								NCU03552
								NCU05201
								NCU01517
								NCU03016
								NCU07896
								NCU06058
								NCU06526
								NCU07164
								NCU09275
								NCU04805
								NCU04292
								NCU07348
								NCU07091
								NCU07834
								NCU05758
								NCU04391
								NCU07154
								NCU06583
								NCU16307
								NCU02849
								NCU05510
								NCU06884
								NCU05875
								NCU01867
								NCU09977
								NCU01529
								NCU09207
								NCU09947
								NCU16473
								NCU05946
								NCU17127
								NCU01048
								NCU09575
								NCU05839
								NCU04573
								NCU06024
								NCU00185
								NCU04545
								NCU08753
								NCU09855
								NCU16443
								NCU04282
								NCU04593
								NCU03821
								NCU05823
								NCU09958
								NCU00561
								NCU00461
								NCU00524
								NCU05863
								NCU03531
								NCU02880
								NCU09635
								NCU04356
								NCU02127
								NCU09000
								NCU09964
								NCU04392
								NCU01734
								NCU16744
								NCU08152
								NCU02928
								NCU08856
								NCU01881
								NCU00061
								NCU03109
								NCU03570
								NCU09054
								NCU04872
								NCU09039
								NCU07618
								NCU07048
								NCU05934
								NCU05499
								NCU02341
								NCU08530
								NCU07153
								NCU16777
								NCU08197
								NCU05303
								NCU16623
								NCU17051
								NCU02566
								NCU01958
								NCU07005
								NCU10547
								NCU01281
								NCU06139
								NCU09407
								NCU06313
								NCU00500
								NCU04850
								NCU07520
								NCU04873
								NCU01402
								NCU01880
								NCU05976
								NCU16534
								NCU00307
								NCU03534
								NCU06128
								NCU03076
								NCU07607
								NCU10730
								NCU01631
								NCU01076
								NCU16751
								NCU04960
								NCU12107
								NCU08558
								NCU02704
								NCU02029
								NCU08531
								NCU09455
								NCU06931
								NCU07895
								NCU01968
								NCU08463
								NCU03466
								NCU16492
								NCU05933
								NCU04934
								NCU08773
						Δpdr-1 pec -	20	NCU05928
								NCU09698
								NCU02430
								NCU01504
								NCU07309
								NCU07553
								NCU07491
								NCU09738
								NCU02184
								NCU07311
								NCU08045
								NCU00559
								NCU00715
								NCU08850
								NCU06232
								NCU09604
								NCU09909
								NCU03348
								NCU07232
								NCU17250
						Δpdr-1 L-Rha -	290	NCU11405
								NCU04078
								NCU04801
								NCU01647
								NCU01418
								NCU03979
								NCU01297
								NCU03703
								NCU09041
								NCU08042
								NCU07923
								NCU10687
								NCU04069
								NCU00028
								NCU09976
								NCU01610
								NCU07760
								NCU06880
								NCU05599
								NCU09907
								NCU02181
								NCU02707
								NCU06143
								NCU09245
								NCU07503
								NCU08557
								NCU04475
								NCU05810
								NCU08643
								NCU00361
								NCU07581
								NCU03154
								NCU08325
								NCU04331
								NCU08418
								NCU02327
								NCU00971
								NCU02005
								NCU04852
								NCU11415
								NCU06170
								NCU04853
								NCU06550
								NCU02545
								NCU03173
								NCU03712
								NCU02485
								NCU06961
								NCU05598
								NCU01752
								NCU01759
								NCU03693
								NCU04909
								NCU07454
								NCU05554
								NCU06010
								NCU11201
								NCU01949
								NCU04435
								NCU09542
								NCU05841
								NCU08907
								NCU05844
								NCU00413
								NCU17104
								NCU05908
								NCU00260
								NCU08976
								NCU06778
								NCU00079
								NCU01107
								NCU08013
								NCU05032
								NCU01861
								NCU07826
								NCU00102
								NCU07088
								NCU09057
								NCU00999
								NCU04917
								NCU09058
								NCU06326
								NCU02596
								NCU09354
								NCU01519
								NCU01906
								NCU00904
								NCU07200
								NCU05814
								NCU06226
								NCU08328
								NCU09773
								NCU06912
								NCU05164
								NCU02694
								NCU08384
								NCU05586
								NCU00258
								NCU00464
								NCU04674
								NCU09305
								NCU05914
								NCU10498
								NCU03150
								NCU08272
								NCU03416
								NCU01419
								NCU08191
								NCU01822
								NCU09109
								NCU06726
								NCU04639
								NCU05134
								NCU02238
								NCU07494
								NCU05826
								NCU07064
								NCU05148
								NCU01317
								NCU06137
								NCU01391
								NCU06915
								NCU06743
								NCU16819
								NCU08232
								NCU00265
								NCU01827
								NCU01446
								NCU04480
								NCU03988
								NCU05883
								NCU08535
								NCU05307
								NCU07773
								NCU04778
								NCU09479
								NCU03293
								NCU05259
								NCU08720
								NCU01866
								NCU07857
								NCU09533
								NCU04997
								NCU00355
								NCU08972
								NCU08173
								NCU06749
								NCU02481
								NCU05126
								NCU01704
								NCU04097
								NCU05835
								NCU08943
								NCU04129
								NCU07329
								NCU04510
								NCU09886
								NCU05029
								NCU09505
								NCU07353
								NCU04699
								NCU07597
								NCU02903
								NCU03235
								NCU08549
								NCU00456
								NCU03803
								NCU06102
								NCU01904
								NCU07061
								NCU01970
								NCU03935
								NCU00491
								NCU08882
								NCU02461
								NCU08960
								NCU07550
								NCU07453
								NCU07089
								NCU16901
								NCU00665
								NCU09345
								NCU06431
								NCU05712
								NCU08275
								NCU08231
								NCU04482
								NCU16635
								NCU06731
								NCU07722
								NCU08407
								NCU02744
								NCU05319
								NCU00469
								NCU08500
								NCU03696
								NCU02910
								NCU01699
								NCU09798
								NCU05519
								NCU06597
								NCU06911
								NCU08738
								NCU02220
								NCU09382
								NCU06125
								NCU07829
								NCU04552
								NCU09506
								NCU00680
								NCU07117
								NCU08330
								NCU17032
								NCU06509
								NCU02904
								NCU04266
								NCU06079
								NCU05454
								NCU11370
								NCU05188
								NCU01701
								NCU04857
								NCU09774
								NCU10903
								NCU08344
								NCU01905
								NCU10777
								NCU07161
								NCU02509
								NCU03393
								NCU04779
								NCU00634
								NCU16742
								NCU08230
								NCU08502
								NCU03535
								NCU09532
								NCU08189
								NCU00887
								NCU02361
								NCU08648
								NCU06546
								NCU07225
								NCU06210
								NCU04403
								NCU00399
								NCU08990
								NCU06364
								NCU16832
								NCU03204
								NCU09659
								NCU01966
								NCU01776
								NCU06661
								NCU09788
								NCU02482
								NCU07375
								NCU00304
								NCU08443
								NCU04411
								NCU02888
								NCU07308
								NCU01754
								NCU07014
								NCU03863
								NCU00166
								NCU09504
								NCU08561
								NCU04228
								NCU04554
								NCU03307
								NCU06836
								NCU05804
								NCU00865
								NCU00489
								NCU09326
								NCU08963
								NCU00475
								NCU07582
								NCU01291
								NCU03757
								NCU00203
								NCU07159
								NCU03565
								NCU08627
								NCU01221
								NCU00979
								NCU03415
								NCU00187
								NCU06647

## Sheet: S3_FunCat_Venn_up-regulated
genes up-regulated in Δpdr-1 on 1% pectin ("Δpdr-1 pec +" in the Venn diagram)										genes up-regulated in Δpdr-1 on 1% pectin and 2 mM L-Rha ("Δpdr-1 L-Rha +; Δpdr-1 pec +" in the Venn diagram)										genes up-regulated in Δpdr-1 on 2 mM L-Rha ("Δpdr-1 L-Rha +" in the Venn diagram)										genes up-regulated in WT and Δpdr-1 on 1% pectin ("WT pec +; Δpdr-1 pec +" in the Venn diagram)										genes up-regulated in WT and Δpdr-1 on 2 mM L-Rha ("WT L-Rha +; Δpdr-1 L-Rha +" in the Venn diagram)
FUNCTIONAL CATEGORY		abs SET	rel SET	genes SET	abs GENOME	rel GENOME	rel SET/rel GENOME	P-VALUE		FUNCTIONAL CATEGORY		abs SET	rel SET	genes SET	abs GENOME	rel GENOME	rel SET/rel GENOME	P-VALUE		FUNCTIONAL CATEGORY		abs SET	rel SET	genes SET	abs GENOME	rel GENOME	rel SET/rel GENOME	P-VALUE		FUNCTIONAL CATEGORY		abs SET	rel SET	genes SET	abs GENOME	rel GENOME	rel SET/rel GENOME	P-VALUE		FUNCTIONAL CATEGORY		abs SET	rel SET	genes SET	abs GENOME	rel GENOME	rel SET/rel GENOME	P-VALUE
16.01	16.01 protein binding	3	4.10959	NCU03197 NCU00419 NCU11286	2333	23.1747	0.177331	7.09841e-06		12.01	12.01 ribosome biogenesis	11	19.6429	NCU00337 NCU05289 NCU06217 NCU08968 NCU04787 NCU07956 NCU01595 NCU09349 NCU03808 NCU06090 NCU01524	504	5.00646	3.9235	6.88293e-05		11.04.01	11.04.01 rRNA processing	49	14.759	NCU04439 NCU03380 NCU04445 NCU08121 NCU03092 NCU07058 NCU05233 NCU03628 NCU03051 NCU03961 NCU07839 NCU03669 NCU00105 NCU09094 NCU04041 NCU06118 NCU03794 NCU06468 NCU01612 NCU01503 NCU02729 NCU03066 NCU01367 NCU02494 NCU08595 NCU10220 NCU01502 NCU01331 NCU02546 NCU07712 NCU00794 NCU03133 NCU06520 NCU03018 NCU04348 NCU01257 NCU00336 NCU00919 NCU05894 NCU01675 NCU09437 NCU02611 NCU06272 NCU00501 NCU…	363	3.60584	4.09309	1.07481e-17		01.25.01	01.25.01 extracellular polysaccharide degradation	43	30.9353	NCU00972 NCU02855 NCU07326 NCU08785 NCU06961 NCU00710 NCU00710 NCU04997 NCU04997 NCU00642 NCU05969 NCU05969 NCU02344 NCU02344 NCU00709 NCU05965 NCU05924 NCU07190 NCU09775 NCU00836 NCU00836 NCU09976 NCU09976 NCU09491 NCU08398 NCU05598 NCU08176 NCU08176 NCU09923 NCU10045 NCU09416 NCU09416 NCU02343 NCU08746 NCU09664 NCU02916 NCU02916 NCU09924 NCU09774 NCU08179 NCU09170 NCU08760 NCU08760	120	1.19201	25.9521	2.88544e-51		11.04.01	11.04.01 rRNA processing	7	25.9259	NCU07795 NCU07670 NCU05036 NCU07547 NCU00925 NCU03396 NCU05782	363	3.60584	7.18998	3.23488e-05
16	16 PROTEIN WITH BINDING FUNCTION OR COFACTOR REQUIREMENT (structural or catalytic)	10	13.6986	NCU08175 NCU05254 NCU01095 NCU01147 NCU03197 NCU00419 NCU08060 NCU08856 NCU04691 NCU11286	3639	36.1478	0.378962	1.19153e-05		11.02.01	11.02.01 rRNA synthesis	6	10.7143	NCU06217 NCU08968 NCU01595 NCU09349 NCU02533 NCU01638	162	1.60922	6.65807	0.000234938		11.04	11.04 RNA processing	57	17.1687	NCU04439 NCU03380 NCU04445 NCU08121 NCU03092 NCU07058 NCU05233 NCU03628 NCU09189 NCU03051 NCU03961 NCU07839 NCU03669 NCU00105 NCU09094 NCU04041 NCU01022 NCU06118 NCU03794 NCU06468 NCU01612 NCU09571 NCU01503 NCU02729 NCU03066 NCU01367 NCU01115 NCU02494 NCU08595 NCU10220 NCU01502 NCU01331 NCU02546 NCU07712 NCU00794 NCU03133 NCU06520 NCU09278 NCU08518 NCU03018 NCU04348 NCU11050 NCU01257 NCU04410 NCU…	732	7.27128	2.36116	4.26429e-10		01.05.03.06	01.05.03.06 hemicellulose/pectin metabolism	31	22.3022	NCU00972 NCU02855 NCU07326 NCU06961 NCU00710 NCU08384 NCU05627 NCU09533 NCU04997 NCU00642 NCU00709 NCU05965 NCU05924 NCU09532 NCU00988 NCU09775 NCU09976 NCU09491 NCU05598 NCU08176 NCU09923 NCU10045 NCU09416 NCU02343 NCU02188 NCU01633 NCU09664 NCU02916 NCU09924 NCU08179 NCU09170	85	0.844343	26.4136	5.10633e-37		42.10.07	42.10.07 nucleolus	2	7.40741	NCU00925 NCU03396	6	0.0596007	124.284	0.000102885
14	14 PROTEIN FATE (folding, modification, destination)	2	2.73973	NCU08175 NCU03197	1845	18.3272	0.14949	4.8427e-05		12	12 PROTEIN SYNTHESIS	12	21.4286	NCU00337 NCU05289 NCU06217 NCU08968 NCU09903 NCU04787 NCU07956 NCU01595 NCU09349 NCU03808 NCU06090 NCU01524	753	7.47988	2.86483	0.000539736		12.01	12.01 ribosome biogenesis	44	13.253	NCU06409 NCU04439 NCU03380 NCU08121 NCU09488 NCU03092 NCU03241 NCU07058 NCU05233 NCU03628 NCU03051 NCU07839 NCU00105 NCU04041 NCU03794 NCU06468 NCU01612 NCU08663 NCU01503 NCU02729 NCU03066 NCU01367 NCU06973 NCU07864 NCU08595 NCU01331 NCU02546 NCU07712 NCU00794 NCU06520 NCU08518 NCU04348 NCU01257 NCU00919 NCU02066 NCU01675 NCU09437 NCU02611 NCU06272 NCU00501 NCU03321 NCU07393 NCU09756 NCU00650	504	5.00646	2.64718	1.68477e-09		01.05.03.06.07	01.05.03.06.07 hemicellulose/pectin catabolism	31	22.3022	NCU00972 NCU02855 NCU07326 NCU06961 NCU00710 NCU08384 NCU05627 NCU09533 NCU04997 NCU00642 NCU00709 NCU05965 NCU05924 NCU09532 NCU00988 NCU09775 NCU09976 NCU09491 NCU05598 NCU08176 NCU09923 NCU10045 NCU09416 NCU02343 NCU02188 NCU01633 NCU09664 NCU02916 NCU09924 NCU08179 NCU09170	85	0.844343	26.4136	5.10633e-37		12.01	12.01 ribosome biogenesis	7	25.9259	NCU07795 NCU07670 NCU05036 NCU07547 NCU00925 NCU03396 NCU05782	504	5.00646	5.1785	0.000243989
11	11 TRANSCRIPTION	2	2.73973	NCU03197 NCU00419	1759	17.4729	0.156798	9.24339e-05		11.04.01	11.04.01 rRNA processing	8	14.2857	NCU00337 NCU06217 NCU08968 NCU07956 NCU01595 NCU09349 NCU03808 NCU11321	363	3.60584	3.96183	0.000668632		16.03.03	16.03.03 RNA binding	42	12.6506	NCU04439 NCU03380 NCU03092 NCU07058 NCU03628 NCU09189 NCU08414 NCU03051 NCU03961 NCU07839 NCU04455 NCU04041 NCU06118 NCU03794 NCU01612 NCU08663 NCU02729 NCU01367 NCU02494 NCU08595 NCU01502 NCU01331 NCU07712 NCU00794 NCU03133 NCU06520 NCU09278 NCU08518 NCU03018 NCU11050 NCU00336 NCU00919 NCU05894 NCU09437 NCU02611 NCU06272 NCU00501 NCU03321 NCU04485 NCU07393 NCU09756 NCU00650	552	5.48326	2.30713	1.86348e-07		01.25.01.03	01.25.01.03 extracellular hemicellulose/pectin degradation	24	17.2662	NCU00972 NCU02855 NCU07326 NCU06961 NCU00710 NCU04997 NCU00642 NCU00709 NCU05965 NCU05924 NCU09775 NCU09976 NCU09491 NCU05598 NCU08176 NCU09923 NCU10045 NCU09416 NCU02343 NCU09664 NCU02916 NCU09924 NCU08179 NCU09170	43	0.427138	40.423	1.85091e-34		01.20.17.09	01.20.17.09 metabolism of alkaloids	3	11.1111	NCU07242 NCU06009 NCU05094	47	0.466872	23.7991	0.000251131
20	20 CELLULAR TRANSPORT, TRANSPORT FACILITATION AND TRANSPORT ROUTES	5	6.84932	NCU07140 NCU06531 NCU01095 NCU03197 NCU08060	2169	21.5456	0.317898	0.000460743		01.01.09.06	01.01.09.06 metabolism of tryptophan	3	5.35714	NCU09116 NCU01786 NCU01402	61	0.60594	8.84104	0.00431691		11.02.01	11.02.01 rRNA synthesis	19	5.72289	NCU03560 NCU04439 NCU03380 NCU04445 NCU08121 NCU03092 NCU07839 NCU04041 NCU02729 NCU01367 NCU01331 NCU07712 NCU06520 NCU08518 NCU02497 NCU01257 NCU00919 NCU02611 NCU09756	162	1.60922	3.55632	1.16171e-06		01.25	01.25 extracellular metabolism	35	25.1799	NCU00972 NCU02855 NCU07326 NCU08785 NCU06961 NCU07536 NCU00710 NCU04997 NCU00642 NCU05969 NCU02344 NCU00709 NCU05965 NCU05924 NCU07190 NCU09775 NCU00836 NCU09976 NCU09491 NCU08398 NCU05598 NCU08176 NCU09923 NCU10045 NCU09416 NCU08739 NCU02343 NCU08746 NCU09664 NCU02916 NCU09924 NCU09774 NCU08179 NCU09170 NCU08760	169	1.67875	14.9991	3.98528e-32		11.04	11.04 RNA processing	8	29.6296	NCU07795 NCU07242 NCU07670 NCU05036 NCU07547 NCU00925 NCU03396 NCU05782	732	7.27128	4.07488	0.000404438
16.03	16.03 nucleic acid binding	1	1.36986	NCU00419	1290	12.8141	0.106902	0.000467686		32.05.01.01	32.05.01.01 antibiotic resistance	3	5.35714	NCU08968 NCU09903 NCU06341	74	0.735075	7.28789	0.00725645		02	02 ENERGY	11	3.31325	NCU03591 NCU03628 NCU09189 NCU08414 NCU03051 NCU07355 NCU05006 NCU01367 NCU02307 NCU00794 NCU09520	974	9.67518	0.342449	4.02579e-06		01.05.03	01.05.03 polysaccharide metabolism	43	30.9353	NCU00972 NCU02855 NCU07326 NCU08785 NCU06961 NCU00710 NCU08384 NCU05627 NCU05751 NCU07583 NCU09533 NCU04997 NCU00642 NCU05969 NCU02344 NCU00709 NCU05965 NCU05924 NCU09532 NCU00988 NCU07190 NCU09775 NCU00836 NCU09976 NCU09559 NCU09491 NCU08398 NCU05598 NCU08176 NCU09923 NCU10045 NCU09416 NCU02343 NCU08746 NCU02188 NCU01633 NCU09664 NCU02916 NCU09924 NCU09774 NCU08179 NCU09170 NCU08760	364	3.61577	8.55564	5.77619e-29		20.03.25	20.03.25 ABC transporters	4	14.8148	NCU06382 NCU06009 NCU07740 NCU03117	136	1.35095	10.9662	0.000412787
11.02.03.04	11.02.03.04 transcriptional control	1	1.36986	NCU03197	1279	12.7049	0.107822	0.000507644		11.06.01	11.06.01 rRNA modification	2	3.57143	NCU08968 NCU01595	24	0.238403	14.9807	0.00745161		12	12 PROTEIN SYNTHESIS	47	14.1566	NCU06409 NCU04439 NCU03380 NCU08121 NCU09488 NCU03092 NCU03241 NCU07058 NCU05233 NCU03628 NCU09189 NCU03051 NCU07839 NCU00105 NCU04041 NCU07969 NCU03794 NCU06468 NCU01612 NCU08663 NCU09571 NCU01503 NCU02729 NCU03066 NCU01367 NCU06973 NCU07864 NCU08595 NCU01331 NCU02546 NCU07712 NCU00794 NCU06520 NCU08518 NCU04348 NCU01257 NCU00919 NCU02066 NCU01675 NCU09437 NCU02611 NCU06272 NCU00501 NCU03321 NCU…	753	7.47988	1.89263	7.93647e-06		01.05	01.05 C-compound and carbohydrate metabolism	62	44.6043	NCU00972 NCU02855 NCU07326 NCU08785 NCU06961 NCU08747 NCU07536 NCU00710 NCU08384 NCU03421 NCU05627 NCU05751 NCU01386 NCU07583 NCU09533 NCU04997 NCU00591 NCU00642 NCU05969 NCU02344 NCU00709 NCU05319 NCU05965 NCU05924 NCU09532 NCU00988 NCU07190 NCU09775 NCU00836 NCU09976 NCU04298 NCU09559 NCU09491 NCU08398 NCU05598 NCU09020 NCU08176 NCU09923 NCU04917 NCU10045 NCU05448 NCU03913 NCU09864 NCU06042 NCU…	1666	16.5491	2.69527	4.00143e-15		01.03.16.01	01.03.16.01 RNA degradation	4	14.8148	NCU07670 NCU05036 NCU07547 NCU05782	153	1.51982	9.74776	0.000638804
10	10 CELL CYCLE AND DNA PROCESSING	3	4.10959	NCU08175 NCU01095 NCU03197	1715	17.0359	0.241232	0.00062682		16.03.03	16.03.03 RNA binding	8	14.2857	NCU06217 NCU07956 NCU01595 NCU09349 NCU03808 NCU11321 NCU06090 NCU01524	552	5.48326	2.60533	0.00762128		01.05	01.05 C-compound and carbohydrate metabolism	31	9.33735	NCU08925 NCU04568 NCU04445 NCU07044 NCU09189 NCU08414 NCU07355 NCU05597 NCU03669 NCU02924 NCU08852 NCU05105 NCU05006 NCU02046 NCU08128 NCU02307 NCU04526 NCU04583 NCU06159 NCU00290 NCU00852 NCU05923 NCU00803 NCU09278 NCU08056 NCU05350 NCU07194 NCU09520 NCU04528 NCU00777 NCU07054	1666	16.5491	0.56422	4.54646e-05		01.05.03.06.07.01	01.05.03.06.07.01 specific hemicellulose catabolism	11	7.91367	NCU02855 NCU00710 NCU08384 NCU05627 NCU04997 NCU00709 NCU05924 NCU09923 NCU09416 NCU02188 NCU02916	30	0.298003	26.5556	9.97476e-14		32.01.06	32.01.06 cold shock response	3	11.1111	NCU07670 NCU03117 NCU05782	65	0.645674	17.2085	0.000647895
11.02	11.02 RNA synthesis	2	2.73973	NCU03197 NCU00419	1489	14.7909	0.185231	0.000647611		01.01.09.06.01	01.01.09.06.01 biosynthesis of tryptophan	2	3.57143	NCU09116 NCU01786	32	0.31787	11.2355	0.0128258		14.07	14.07 protein modification	19	5.72289	NCU08925 NCU03241 NCU03628 NCU09189 NCU08414 NCU03051 NCU04409 NCU02924 NCU08852 NCU07969 NCU03794 NCU02729 NCU01367 NCU01502 NCU04583 NCU00794 NCU09484 NCU09520 NCU00650	1202	11.94	0.479304	4.80211e-05		01.05.03.06.07.03	01.05.03.06.07.03 hemicellulose/rhamnogalacturonan catabolism	9	6.47482	NCU00972 NCU07326 NCU00642 NCU05965 NCU09775 NCU02343 NCU02188 NCU09924 NCU09170	17	0.168869	38.3424	3.07831e-13		11.02.01	11.02.01 rRNA synthesis	4	14.8148	NCU07670 NCU00925 NCU03396 NCU05782	162	1.60922	9.20622	0.000788026
11.02.03	11.02.03 mRNA synthesis	2	2.73973	NCU03197 NCU00419	1426	14.1651	0.193414	0.00100071		16.03	16.03 nucleic acid binding	12	21.4286	NCU06217 NCU09116 NCU08968 NCU07956 NCU01595 NCU09349 NCU02533 NCU01638 NCU03808 NCU11321 NCU06090 NCU01524	1290	12.8141	1.67226	0.0260747		16	16 PROTEIN WITH BINDING FUNCTION OR COFACTOR REQUIREMENT (structural or catalytic)	90	27.1084	NCU03591 NCU05093 NCU03560 NCU08925 NCU04439 NCU03380 NCU04445 NCU03092 NCU03241 NCU07058 NCU09373 NCU05233 NCU07044 NCU03628 NCU09189 NCU01151 NCU08414 NCU03051 NCU03961 NCU04409 NCU07355 NCU05597 NCU07839 NCU00105 NCU04455 NCU04041 NCU08852 NCU07969 NCU06118 NCU03794 NCU01651 NCU06468 NCU02302 NCU01612 NCU08663 NCU05006 NCU01503 NCU02729 NCU03066 NCU01367 NCU05863 NCU01115 NCU06973 NCU08128 NCU…	3639	36.1478	0.749933	8.79398e-05		01.25.01.03.03	01.25.01.03.03 extracellular hemicellulose/rhamnogalacturonan degradation	8	5.7554	NCU00972 NCU07326 NCU00642 NCU05965 NCU09775 NCU02343 NCU09924 NCU09170	12	0.119201	48.283	5.06821e-13		01.20.01	01.20.01 metabolism of primary metabolic sugar derivatives	3	11.1111	NCU06905 NCU06009 NCU05094	73	0.725142	15.3227	0.000904971
42	42 BIOGENESIS OF CELLULAR COMPONENTS	5	6.84932	NCU06850 NCU01095 NCU03197 NCU08060 NCU08856	1988	19.7477	0.346841	0.0013997		16.03.01	16.03.01 DNA binding	9	16.0714	NCU06217 NCU09116 NCU08968 NCU01595 NCU09349 NCU02533 NCU01638 NCU03808 NCU06090	854	8.48316	1.89451	0.0265554		20.01	20.01 transported compounds (substrates)	34	10.241	NCU03591 NCU08925 NCU04568 NCU03092 NCU03628 NCU09189 NCU03051 NCU05597 NCU07969 NCU09444 NCU03794 NCU08663 NCU05006 NCU02729 NCU01367 NCU08128 NCU07894 NCU08358 NCU06159 NCU00290 NCU05923 NCU00803 NCU08056 NCU04446 NCU08518 NCU02497 NCU05350 NCU04528 NCU08905 NCU00919 NCU11414 NCU02611 NCU03321 NCU07054	1700	16.8869	0.606446	0.000163977		01.05.02.07	01.05.02.07 sugar, glucoside, polyol and carboxylate catabolism	25	17.9856	NCU02855 NCU07326 NCU06961 NCU00710 NCU08384 NCU04997 NCU00642 NCU05969 NCU02344 NCU05965 NCU07190 NCU00836 NCU09976 NCU08398 NCU09923 NCU03913 NCU06042 NCU09416 NCU02343 NCU08746 NCU08943 NCU02916 NCU06022 NCU09170 NCU08760	319	3.16877	5.6759	1.05489e-12		20.01.03	20.01.03 C-compound and carbohydrate transport	5	18.5185	NCU08425 NCU06382 NCU05089 NCU02653 NCU07740	334	3.31777	5.58161	0.00151591
10.01	10.01 DNA processing	1	1.36986	NCU03197	1117	11.0957	0.123459	0.00166041		11.04	11.04 RNA processing	8	14.2857	NCU00337 NCU06217 NCU08968 NCU07956 NCU01595 NCU09349 NCU03808 NCU11321	732	7.27128	1.96468	0.0294397		11.04.03.11	11.04.03.11 control of mRNA stability	11	3.31325	NCU04439 NCU03380 NCU03092 NCU07839 NCU04041 NCU07712 NCU06520 NCU11050 NCU00919 NCU02611 NCU09756	95	0.943677	3.511	0.000215943		01.25.01.03.01	01.25.01.03.01 extracellular hemicellulose specific degradation	8	5.7554	NCU02855 NCU00710 NCU04997 NCU00709 NCU05924 NCU09923 NCU09416 NCU02916	14	0.139068	41.3854	2.99512e-12		20.09.16.01	20.09.16.01 Type I protein secretion system (ABC-type transport systems)	3	11.1111	NCU06382 NCU07740 NCU03117	91	0.903944	12.2918	0.00169271
14.07	14.07 protein modification	2	2.73973	NCU08175 NCU03197	1202	11.94	0.229458	0.00440698		20	20 CELLULAR TRANSPORT, TRANSPORT FACILITATION AND TRANSPORT ROUTES	7	12.5	NCU08431 NCU06217 NCU09903 NCU06341 NCU04787 NCU01595 NCU01402	2169	21.5456	0.580164	0.0340908		20	20 CELLULAR TRANSPORT, TRANSPORT FACILITATION AND TRANSPORT ROUTES	48	14.4578	NCU03591 NCU08925 NCU04568 NCU03092 NCU03628 NCU09189 NCU03051 NCU05597 NCU04455 NCU07969 NCU09472 NCU09444 NCU03794 NCU08663 NCU05006 NCU02729 NCU03066 NCU01367 NCU05863 NCU06973 NCU08128 NCU07894 NCU08358 NCU01502 NCU02307 NCU02546 NCU06159 NCU00794 NCU00290 NCU05923 NCU07144 NCU00803 NCU08056 NCU04446 NCU08518 NCU02497 NCU05350 NCU01993 NCU04528 NCU08905 NCU00919 NCU02066 NCU11414 NCU00285 NCU…	2169	21.5456	0.671033	0.000236831		01.05.03.06.07.02	01.05.03.06.07.02 specific pectin catabolism	8	5.7554	NCU06961 NCU09533 NCU09532 NCU00988 NCU09976 NCU05598 NCU08176 NCU10045	14	0.139068	41.3854	2.99512e-12		02.07	02.07 pentose-phosphate pathway	3	11.1111	NCU07242 NCU06905 NCU05094	94	0.933744	11.8995	0.00185426
01	01 METABOLISM	16	21.9178	NCU06850 NCU07140 NCU01148 NCU07055 NCU08175 NCU01045 NCU08432 NCU06531 NCU05254 NCU01095 NCU01147 NCU03197 NCU08060 NCU08856 NCU04691 NCU11286	3515	34.9161	0.627729	0.00590296		12.04.01	12.04.01 translation initiation	3	5.35714	NCU06217 NCU09903 NCU09349	145	1.44035	3.71933	0.0381373		18.02.07	18.02.07 regulator of receptor activity	11	3.31325	NCU04439 NCU03380 NCU03628 NCU03051 NCU07839 NCU04041 NCU03794 NCU07712 NCU00794 NCU06520 NCU09756	97	0.963544	3.43861	0.000257658		01.05.03.06.07.03.01	01.05.03.06.07.03.01 arabinan catabolism	7	5.03597	NCU07326 NCU05965 NCU09775 NCU02343 NCU02188 NCU09924 NCU09170	10	0.0993345	50.6971	9.48462e-12		20.01.01.07.08	20.01.01.07.08 organic anion transport	2	7.40741	NCU06382 NCU05089	26	0.25827	28.6809	0.00212086
20.01	20.01 transported compounds (substrates)	5	6.84932	NCU07140 NCU06531 NCU01095 NCU03197 NCU08060	1700	16.8869	0.4056	0.00699024		20.01	20.01 transported compounds (substrates)	5	8.92857	NCU08431 NCU06217 NCU09903 NCU06341 NCU01402	1700	16.8869	0.528729	0.0417474		16.01	16.01 protein binding	53	15.9639	NCU03591 NCU08925 NCU04439 NCU03380 NCU04445 NCU03092 NCU03241 NCU09373 NCU05233 NCU03628 NCU09189 NCU08414 NCU03051 NCU04409 NCU07839 NCU00105 NCU04041 NCU08852 NCU07969 NCU03794 NCU08663 NCU01503 NCU02729 NCU03066 NCU01367 NCU01115 NCU06973 NCU08358 NCU10220 NCU01502 NCU01331 NCU02546 NCU07712 NCU00794 NCU03133 NCU06520 NCU09278 NCU08518 NCU02497 NCU04348 NCU09520 NCU11050 NCU01257 NCU00919 NCU…	2333	23.1747	0.688848	0.0002624		01.05.03.06.07.01.01	01.05.03.06.07.01.01 xylan catabolism	9	6.47482	NCU02855 NCU00710 NCU08384 NCU05627 NCU04997 NCU00709 NCU05924 NCU09923 NCU02188	25	0.248336	26.0728	2.33098e-11		01.03.16	01.03.16 polynucleotide degradation	4	14.8148	NCU07670 NCU05036 NCU07547 NCU05782	220	2.18536	6.77912	0.00236449
01.01.09.07	01.01.09.07 metabolism of histidine	3	4.10959	NCU05254 NCU01095 NCU01147	58	0.57614	7.13297	0.00768266		34.11	34.11 cellular sensing and response to external stimulus	1	1.78571	NCU02500	814	8.08582	0.220845	0.0435183		14	14 PROTEIN FATE (folding, modification, destination)	40	12.0482	NCU08925 NCU04439 NCU03380 NCU03241 NCU03628 NCU09189 NCU01151 NCU08414 NCU03051 NCU04409 NCU07839 NCU04041 NCU02924 NCU08852 NCU07969 NCU03794 NCU06468 NCU02729 NCU01367 NCU05863 NCU06973 NCU01502 NCU09183 NCU04583 NCU07712 NCU00794 NCU06520 NCU09278 NCU08518 NCU09484 NCU09520 NCU00919 NCU05894 NCU00285 NCU09471 NCU02611 NCU06272 NCU03321 NCU09756 NCU00650	1845	18.3272	0.657394	0.000458889		01.25.01.03.03.01	01.25.01.03.03.01 extracellular arabinan degradation	6	4.31655	NCU07326 NCU05965 NCU09775 NCU02343 NCU09924 NCU09170	7	0.0695341	62.0781	4.29692e-11		12	12 PROTEIN SYNTHESIS	7	25.9259	NCU07795 NCU07670 NCU05036 NCU07547 NCU00925 NCU03396 NCU05782	753	7.47988	3.46609	0.00242414
16.19	16.19 nucleotide/nucleoside/nucleobase binding	3	4.10959	NCU08175 NCU01095 NCU03197	1300	12.9135	0.31824	0.00824425		01.05	01.05 C-compound and carbohydrate metabolism	5	8.92857	NCU08968 NCU04647 NCU09489 NCU04850 NCU09028	1666	16.5491	0.539519	0.04643		01.07	01.07 metabolism of vitamins, cofactors, and prosthetic groups	6	1.80723	NCU08925 NCU08128 NCU02307 NCU09183 NCU09278 NCU04528	538	5.34419	0.338167	0.000607295		01.05.02	01.05.02 sugar, glucoside, polyol and carboxylate metabolism	26	18.705	NCU02855 NCU07326 NCU06961 NCU07536 NCU00710 NCU08384 NCU04997 NCU00642 NCU05969 NCU02344 NCU05965 NCU07190 NCU00836 NCU09976 NCU08398 NCU09923 NCU03913 NCU06042 NCU09416 NCU02343 NCU08746 NCU08943 NCU02916 NCU06022 NCU09170 NCU08760	418	4.15218	4.50487	6.4237e-11		20.03	20.03 transport facilities	7	25.9259	NCU08425 NCU06382 NCU05089 NCU06009 NCU02653 NCU07740 NCU03117	754	7.48982	3.46149	0.00244161
10.03	10.03 cell cycle	3	4.10959	NCU08175 NCU01095 NCU03197	1295	12.8638	0.319469	0.00848258		20.09	20.09 transport routes	4	7.14286	NCU09903 NCU06341 NCU04787 NCU01595	1454	14.4432	0.494547	0.047716		11.04.02	11.04.02 tRNA processing	11	3.31325	NCU04439 NCU03380 NCU07839 NCU04041 NCU09571 NCU01115 NCU07712 NCU06520 NCU04410 NCU00919 NCU09756	109	1.08275	3.06005	0.00067098		01.05.03.06.07.02.01	01.05.03.06.07.02.01 homogalacturonan catabolism	6	4.31655	NCU06961 NCU09533 NCU09532 NCU00988 NCU08176 NCU10045	9	0.089401	48.283	5.02086e-10		01.05.08.07	01.05.08.07 C-4 compound catabolism	2	7.40741	NCU06905 NCU05094	29	0.28807	25.7139	0.0026297
32	32 CELL RESCUE, DEFENSE AND VIRULENCE	6	8.21918	NCU07055 NCU06531 NCU01095 NCU03197 NCU08060 NCU11286	1830	18.1782	0.452145	0.00878536		32.05	32.05 disease, virulence and defense	7	12.5	NCU08431 NCU08968 NCU09903 NCU06341 NCU01595 NCU04850 NCU01402	706	7.01301	1.7824	0.0547393		11.06.01	11.06.01 rRNA modification	5	1.50602	NCU03669 NCU02729 NCU01367 NCU01331 NCU03321	24	0.238403	6.31714	0.0008591		01	01 METABOLISM	83	59.7122	NCU08216 NCU00972 NCU02855 NCU08643 NCU07326 NCU08785 NCU06961 NCU06607 NCU08747 NCU07536 NCU00710 NCU09773 NCU08384 NCU03421 NCU05627 NCU05751 NCU01386 NCU07583 NCU09533 NCU04997 NCU00591 NCU00642 NCU05060 NCU05969 NCU02344 NCU00709 NCU05978 NCU05319 NCU05965 NCU05924 NCU09532 NCU00988 NCU07190 NCU09775 NCU07159 NCU00836 NCU09976 NCU09169 NCU04298 NCU04475 NCU09559 NCU09491 NCU02051 NCU08398 NCU…	3515	34.9161	1.71017	1.12242e-09		01.20.01.05	01.20.01.05 metabolism of sugar alcohols	2	7.40741	NCU06905 NCU05094	30	0.298003	24.8568	0.00281052
18	18 REGULATION OF METABOLISM AND PROTEIN FUNCTION	2	2.73973	NCU08175 NCU03197	1079	10.7182	0.255615	0.0094819		02	02 ENERGY	2	3.57143	NCU01786 NCU09489	974	9.67518	0.369133	0.0588918		32.01.06	32.01.06 cold shock response	8	2.40964	NCU04439 NCU03380 NCU03092 NCU07839 NCU04041 NCU07712 NCU00919 NCU09756	65	0.645674	3.73197	0.00100114		10	10 CELL CYCLE AND DNA PROCESSING	2	1.43885	NCU03421 NCU08177	1715	17.0359	0.08446	1.82353e-09		20.03.02.02	20.03.02.02 symporter	3	11.1111	NCU05089 NCU02653 NCU07740	116	1.15228	9.64272	0.00332496
20.09	20.09 transport routes	4	5.47945	NCU07140 NCU01095 NCU03197 NCU08060	1454	14.4432	0.379379	0.00986859		01.20.19.05	01.20.19.05 metabolism of cobalamins	1	1.78571	NCU09489	13	0.129135	13.8283	0.0677114		02.13	02.13 respiration	3	0.903614	NCU03591 NCU02307 NCU09520	372	3.69524	0.244535	0.00112963		01.25.01.03.01.01	01.25.01.03.01.01 extracellular xylan degradation	6	4.31655	NCU02855 NCU00710 NCU04997 NCU00709 NCU05924 NCU09923	11	0.109268	39.5043	2.68892e-09		01.05.08	01.05.08 C-4 compound metabolism	2	7.40741	NCU06905 NCU05094	33	0.327804	22.5971	0.00338596
16.03.01	16.03.01 DNA binding	1	1.36986	NCU00419	854	8.48316	0.16148	0.0102991		11.02.02	11.02.02 tRNA synthesis	2	3.57143	NCU02533 NCU01638	85	0.844343	4.22983	0.0693029		11.04.03.01	11.04.03.01 splicing	26	7.83133	NCU04439 NCU03380 NCU04445 NCU03092 NCU03628 NCU09189 NCU03051 NCU07839 NCU04041 NCU03794 NCU01612 NCU02729 NCU01367 NCU01502 NCU01331 NCU07712 NCU00794 NCU06520 NCU09278 NCU08518 NCU00919 NCU05894 NCU02611 NCU06272 NCU03321 NCU09756	437	4.34092	1.80407	0.00134005		32.10.07	32.10.07 degradation / modification of foreign (exogenous) polysaccharides	9	6.47482	NCU02855 NCU06961 NCU00710 NCU04997 NCU00836 NCU08176 NCU09416 NCU02916 NCU08760	42	0.417205	15.5195	4.07593e-09		12.01.01	12.01.01 ribosomal proteins	4	14.8148	NCU07795 NCU07670 NCU07547 NCU05782	244	2.42376	6.11233	0.00339141
18.02	18.02 regulation of protein activity	2	2.73973	NCU08175 NCU03197	1062	10.5493	0.259706	0.0105097		11	11 TRANSCRIPTION	13	23.2143	NCU00337 NCU05289 NCU06217 NCU09116 NCU08968 NCU04787 NCU07956 NCU01595 NCU09349 NCU02533 NCU01638 NCU03808 NCU11321	1759	17.4729	1.32859	0.0693128		01	01 METABOLISM	94	28.3133	NCU03591 NCU05093 NCU08925 NCU04568 NCU04439 NCU03380 NCU04445 NCU03092 NCU09373 NCU07766 NCU07044 NCU01173 NCU03628 NCU09189 NCU03484 NCU05896 NCU08414 NCU03051 NCU04409 NCU07355 NCU05597 NCU07839 NCU03669 NCU04041 NCU02924 NCU08852 NCU07969 NCU05105 NCU00427 NCU09444 NCU03794 NCU06468 NCU02302 NCU01612 NCU05006 NCU02729 NCU01367 NCU02046 NCU07596 NCU05863 NCU01115 NCU06973 NCU08128 NCU05858 NCU…	3515	34.9161	0.810895	0.00164198		01.25.01.03.02	01.25.01.03.02 extracellular pectin specific degradation	5	3.59712	NCU06961 NCU09976 NCU05598 NCU08176 NCU10045	7	0.0695341	51.7318	9.54975e-09		34.11	34.11 cellular sensing and response to external stimulus	7	25.9259	NCU06382 NCU06009 NCU02653 NCU07740 NCU05094 NCU04396 NCU03117	814	8.08582	3.20634	0.00367405
16.17	16.17 metal binding	4	5.47945	NCU05254 NCU03197 NCU08060 NCU11286	1373	13.6386	0.40176	0.0150031		12.04	12.04 translation	5	8.92857	NCU06217 NCU09903 NCU01595 NCU09349 NCU03808	460	4.56939	1.954	0.0699444		12.01.01	12.01.01 ribosomal proteins	17	5.12048	NCU04439 NCU03380 NCU03092 NCU07839 NCU00105 NCU04041 NCU06468 NCU08663 NCU08595 NCU01331 NCU07712 NCU06520 NCU00919 NCU02611 NCU06272 NCU00501 NCU09756	244	2.42376	2.11262	0.00176188		16.01	16.01 protein binding	8	5.7554	NCU03421 NCU07159 NCU04298 NCU02051 NCU08398 NCU08177 NCU06042 NCU08739	2333	23.1747	0.248348	1.99637e-08		16.17.03	16.17.03 potassium binding	2	7.40741	NCU06009 NCU03117	36	0.357604	20.714	0.00400994
42.10	42.10 nucleus	1	1.36986	NCU03197	788	7.82756	0.175005	0.0159197		12.07	12.07 translational control	3	5.35714	NCU06217 NCU09903 NCU03808	194	1.92709	2.77992	0.0705812		30.01.09.08	30.01.09.08 hormone mediated signal transduction	8	2.40964	NCU04439 NCU03380 NCU07839 NCU04041 NCU07712 NCU06520 NCU09484 NCU09756	72	0.715208	3.36914	0.00188516		10.03	10.03 cell cycle	1	0.719424	NCU08177	1295	12.8638	0.0559262	8.81009e-08		01.20.17	01.20.17 metabolism of secondary products derived from primary amino acids	3	11.1111	NCU07242 NCU06009 NCU05094	126	1.25161	8.87743	0.00416808
01.01.09.07.01	01.01.09.07.01 biosynthesis of histidine	2	2.73973	NCU05254 NCU01147	31	0.307937	8.89704	0.0196367		20.09.16.01	20.09.16.01 Type I protein secretion system (ABC-type transport systems)	2	3.57143	NCU09903 NCU06341	91	0.903944	3.95094	0.0769482		16.01.01	16.01.01 receptor binding	9	2.71084	NCU04439 NCU03380 NCU08414 NCU07839 NCU04041 NCU07712 NCU06520 NCU09756 NCU00650	90	0.89401	3.03223	0.00206186		32.10	32.10 degradation / modification of foreign (exogenous) compounds	11	7.91367	NCU02855 NCU06961 NCU08747 NCU00710 NCU08384 NCU04997 NCU00836 NCU08176 NCU09416 NCU02916 NCU08760	113	1.12248	7.05017	3.64239e-07		20.01.01.07	20.01.01.07 anion transport	3	11.1111	NCU06382 NCU05089 NCU02653	127	1.26155	8.80752	0.00425862
12	12 PROTEIN SYNTHESIS	1	1.36986	NCU03197	753	7.47988	0.18314	0.0199701		10.03	10.03 cell cycle	4	7.14286	NCU06217 NCU06341 NCU04787 NCU01595	1295	12.8638	0.555268	0.0779075		30.01.05.05.03	30.01.05.05.03 trimeric G-protein mediated signal transduction	7	2.10843	NCU03628 NCU03051 NCU03794 NCU01367 NCU01502 NCU00794 NCU00650	58	0.57614	3.65959	0.00223774		01.25.01.02	01.25.01.02 extracellular cellulose degradation	6	4.31655	NCU05969 NCU02344 NCU07190 NCU00836 NCU02916 NCU08760	25	0.248336	17.3819	8.55362e-07		20	20 CELLULAR TRANSPORT, TRANSPORT FACILITATION AND TRANSPORT ROUTES	12	44.4444	NCU08425 NCU06382 NCU05089 NCU06905 NCU06009 NCU04751 NCU02653 NCU07740 NCU05094 NCU04047 NCU04396 NCU03117	2169	21.5456	2.0628	0.00452747
10.01.09	10.01.09 DNA restriction or modification	1	1.36986	NCU03197	729	7.24148	0.189169	0.0232858		14	14 PROTEIN FATE (folding, modification, destination)	7	12.5	NCU06618 NCU06217 NCU07956 NCU01595 NCU09349 NCU04647 NCU09028	1845	18.3272	0.682046	0.0790988		20.01.10	20.01.10 protein transport	7	2.10843	NCU03628 NCU09189 NCU03051 NCU03794 NCU02729 NCU01367 NCU03321	519	5.15546	0.408971	0.00245224		16.05	16.05 polysaccharide binding	8	5.7554	NCU00710 NCU04997 NCU05924 NCU00836 NCU09416 NCU09664 NCU02916 NCU08760	57	0.566206	10.1648	9.3651e-07		32.05.05	32.05.05 virulence, disease factors	4	14.8148	NCU06382 NCU07242 NCU06905 NCU07740	279	2.77143	5.34555	0.00535668
10.01.09.05	10.01.09.05 DNA conformation modification (e.g. chromatin)	1	1.36986	NCU03197	716	7.11235	0.192604	0.0252897		16	16 PROTEIN WITH BINDING FUNCTION OR COFACTOR REQUIREMENT (structural or catalytic)	23	41.0714	NCU00337 NCU06618 NCU05289 NCU06217 NCU09116 NCU08968 NCU09903 NCU06341 NCU04787 NCU07956 NCU01595 NCU09349 NCU02533 NCU04647 NCU01638 NCU03808 NCU01786 NCU11321 NCU09489 NCU06090 NCU01402 NCU09028 NCU01524	3639	36.1478	1.13621	0.0808992		40.01.03	40.01.03 directional cell growth (morphogenesis)	3	0.903614	NCU08414 NCU09520 NCU00285	341	3.38731	0.266765	0.00253089		01.05.03.05	01.05.03.05 cellulose metabolism	7	5.03597	NCU05969 NCU02344 NCU07190 NCU00836 NCU01633 NCU02916 NCU08760	45	0.447005	11.266	2.25699e-06		16.21.07	16.21.07 NAD/NADP binding	4	14.8148	NCU07242 NCU06905 NCU06009 NCU05094	295	2.93037	5.05562	0.00645532
18.02.01	18.02.01 enzymatic activity regulation / enzyme regulator	1	1.36986	NCU03197	695	6.90374	0.198423	0.0288687		01.01.09.05.01	01.01.09.05.01 biosynthesis of tyrosine	1	1.78571	NCU09116	16	0.158935	11.2355	0.0819768		40.01	40.01 cell growth / morphogenesis	14	4.21687	NCU04445 NCU09189 NCU02106 NCU08414 NCU07839 NCU04041 NCU02729 NCU07864 NCU09520 NCU01993 NCU00919 NCU00285 NCU05859 NCU03321	792	7.86729	0.536	0.00262529		01.05.03.05.07	01.05.03.05.07 cellulose catabolism	7	5.03597	NCU05969 NCU02344 NCU07190 NCU00836 NCU01633 NCU02916 NCU08760	45	0.447005	11.266	2.25699e-06		20.01	20.01 transported compounds (substrates)	10	37.037	NCU08425 NCU06382 NCU05089 NCU06905 NCU06009 NCU02653 NCU07740 NCU05094 NCU04047 NCU04396	1700	16.8869	2.19325	0.00680141
42.10.03	42.10.03 organization of chromosome structure	1	1.36986	NCU03197	693	6.88388	0.198996	0.029233		11.04.03.11	11.04.03.11 control of mRNA stability	2	3.57143	NCU06217 NCU09349	95	0.943677	3.78459	0.0820986		11.04.03	11.04.03 mRNA processing (splicing, 5'-, 3'-end processing)	29	8.73494	NCU04439 NCU03380 NCU04445 NCU03092 NCU03628 NCU09189 NCU03051 NCU07839 NCU04041 NCU03794 NCU01612 NCU02729 NCU01367 NCU01115 NCU01502 NCU01331 NCU07712 NCU00794 NCU06520 NCU09278 NCU08518 NCU11050 NCU04410 NCU00919 NCU05894 NCU02611 NCU06272 NCU03321 NCU09756	538	5.34419	1.63447	0.00285883		10.03.01	10.03.01 mitotic cell cycle and cell cycle control	1	0.719424	NCU08177	1048	10.4103	0.0691073	3.39055e-06		20.09	20.09 transport routes	9	33.3333	NCU06382 NCU05089 NCU06009 NCU04751 NCU02653 NCU07740 NCU04047 NCU04396 NCU03117	1454	14.4432	2.30789	0.00767535
32.01	32.01 stress response	4	5.47945	NCU01095 NCU03197 NCU08060 NCU11286	1232	12.238	0.447741	0.0296278		18.02.07	18.02.07 regulator of receptor activity	2	3.57143	NCU01595 NCU09349	97	0.963544	3.70655	0.0846858		20.01.15	20.01.15 electron transport	6	1.80723	NCU08925 NCU08663 NCU05006 NCU08128 NCU05923 NCU02497	467	4.63892	0.38958	0.00303402		01.25.07	01.25.07 extracellular ester compound degradation	6	4.31655	NCU00710 NCU04997 NCU00836 NCU09491 NCU02916 NCU08760	32	0.31787	13.5796	3.98664e-06		01.05.02.07	01.05.02.07 sugar, glucoside, polyol and carboxylate catabolism	4	14.8148	NCU07242 NCU06905 NCU06009 NCU05094	319	3.16877	4.67526	0.00835356
10.03.01	10.03.01 mitotic cell cycle and cell cycle control	3	4.10959	NCU08175 NCU01095 NCU03197	1048	10.4103	0.394764	0.0316257		42	42 BIOGENESIS OF CELLULAR COMPONENTS	8	14.2857	NCU06217 NCU09903 NCU01595 NCU09349 NCU04647 NCU03808 NCU06090 NCU04850	1988	19.7477	0.723412	0.085155		01.03.16.01	01.03.16.01 RNA degradation	12	3.61446	NCU04439 NCU03092 NCU01173 NCU07839 NCU04041 NCU00427 NCU07712 NCU06520 NCU00919 NCU01675 NCU02611 NCU06272	153	1.51982	2.37822	0.00304399		10.01	10.01 DNA processing	2	1.43885	NCU03421 NCU08177	1117	11.0957	0.129677	1.08524e-05		01.20	01.20 secondary metabolism	8	29.6296	NCU06382 NCU07242 NCU05089 NCU06905 NCU06009 NCU02653 NCU07740 NCU05094	1225	12.1685	2.43495	0.00900363
34	34 INTERACTION WITH THE ENVIRONMENT	5	6.84932	NCU07140 NCU01095 NCU03197 NCU08856 NCU11286	1358	13.4896	0.507747	0.034984		10.03.01	10.03.01 mitotic cell cycle and cell cycle control	3	5.35714	NCU06341 NCU04787 NCU01595	1048	10.4103	0.514603	0.0919809		32	32 CELL RESCUE, DEFENSE AND VIRULENCE	44	13.253	NCU03591 NCU04439 NCU03380 NCU04445 NCU03092 NCU03241 NCU09373 NCU09189 NCU08414 NCU03051 NCU07839 NCU04041 NCU02924 NCU08852 NCU05105 NCU09444 NCU03794 NCU06811 NCU05006 NCU01367 NCU06973 NCU08128 NCU05858 NCU08358 NCU10220 NCU01502 NCU09183 NCU07712 NCU00794 NCU00290 NCU08056 NCU07194 NCU09484 NCU09520 NCU04528 NCU04410 NCU08905 NCU00919 NCU00285 NCU09471 NCU09933 NCU01675 NCU02611 NCU09756	1830	18.1782	0.729061	0.00317945		01.25.01.03.02.01	01.25.01.03.02.01 extracellular homogalacturonan degradation	3	2.15827	NCU06961 NCU08176 NCU10045	5	0.0496672	43.4547	2.50741e-05		11.04.03	11.04.03 mRNA processing (splicing, 5'-, 3'-end processing)	5	18.5185	NCU07242 NCU07670 NCU07547 NCU03396 NCU05782	538	5.34419	3.46517	0.0104282
01.20.21	01.20.21 metabolism of sulfuric acid and L-cysteine derivatives	1	1.36986	NCU01147	5	0.0496672	27.5808	0.0352306		11.06	11.06 RNA modification	2	3.57143	NCU08968 NCU01595	104	1.03308	3.45707	0.0937827		14.04	14.04 protein targeting, sorting and translocation	9	2.71084	NCU03241 NCU03628 NCU03794 NCU02729 NCU01367 NCU05863 NCU06973 NCU00285 NCU03321	587	5.83093	0.464907	0.00321551		16.03	16.03 nucleic acid binding	4	2.8777	NCU03421 NCU01386 NCU08177 NCU06960	1290	12.8141	0.224572	3.37057e-05		01.03.01.01.03	01.03.01.01.03 xanthine catabolism	1	3.7037	NCU03117	4	0.0397338	93.213	0.0106452
40	40 CELL FATE	4	5.47945	NCU06850 NCU05254 NCU03197 NCU11286	1169	11.6122	0.47187	0.0392776		32.07.05	32.07.05 detoxification by export	2	3.57143	NCU09903 NCU06341	106	1.05295	3.39185	0.0963888		42	42 BIOGENESIS OF CELLULAR COMPONENTS	49	14.759	NCU03591 NCU08925 NCU04439 NCU03380 NCU04445 NCU09488 NCU03092 NCU07044 NCU03628 NCU09189 NCU08414 NCU03051 NCU03961 NCU05597 NCU07839 NCU03669 NCU04041 NCU06361 NCU05105 NCU09472 NCU03794 NCU06425 NCU06811 NCU01612 NCU05006 NCU02729 NCU01367 NCU06973 NCU01502 NCU02307 NCU07712 NCU00794 NCU06520 NCU09278 NCU08056 NCU02497 NCU05350 NCU09484 NCU09520 NCU04528 NCU00919 NCU00285 NCU05859 NCU02611 NCU…	1988	19.7477	0.74738	0.0034797		11	11 TRANSCRIPTION	9	6.47482	NCU06607 NCU03421 NCU01386 NCU09169 NCU04298 NCU08177 NCU08739 NCU06022 NCU00721	1759	17.4729	0.370563	8.26999e-05		32	32 CELL RESCUE, DEFENSE AND VIRULENCE	10	37.037	NCU06382 NCU07242 NCU07670 NCU06905 NCU06009 NCU07740 NCU04047 NCU04396 NCU03117 NCU05782	1830	18.1782	2.03744	0.0109073
16.19.03	16.19.03 ATP binding	3	4.10959	NCU08175 NCU01095 NCU03197	997	9.90365	0.414957	0.040463		14.07	14.07 protein modification	4	7.14286	NCU06618 NCU01595 NCU04647 NCU09028	1202	11.94	0.598229	0.100189		01.05.02	01.05.02 sugar, glucoside, polyol and carboxylate metabolism	5	1.50602	NCU09189 NCU08852 NCU05105 NCU02046 NCU00852	418	4.15218	0.362707	0.00348334		01.20	01.20 secondary metabolism	32	23.0216	NCU08785 NCU06961 NCU08747 NCU08384 NCU01386 NCU07583 NCU00642 NCU05060 NCU05978 NCU00988 NCU04298 NCU02051 NCU09823 NCU04106 NCU04917 NCU10045 NCU09864 NCU09416 NCU06137 NCU02343 NCU08746 NCU02188 NCU08943 NCU02903 NCU01633 NCU02904 NCU01038 NCU06960 NCU09774 NCU07737 NCU06022 NCU00721	1225	12.1685	1.8919	0.000135181		16.03.03	16.03.03 RNA binding	5	18.5185	NCU07242 NCU07670 NCU05036 NCU03396 NCU05782	552	5.48326	3.37728	0.0114852
02	02 ENERGY	3	4.10959	NCU05254 NCU08060 NCU04691	974	9.67518	0.424756	0.0450719		16.19.05	16.19.05 GTP binding	3	5.35714	NCU05289 NCU01595 NCU09028	236	2.34429	2.28518	0.101587		20.09.13	20.09.13 vacuolar/lysosomal transport	3	0.903614	NCU03591 NCU06973 NCU08358	328	3.25817	0.277338	0.00352066		40	40 CELL FATE	4	2.8777	NCU03421 NCU08177 NCU03913 NCU08739	1169	11.6122	0.247817	0.000146316		34.11.03	34.11.03 chemoperception and response	4	14.8148	NCU06382 NCU06009 NCU07740 NCU05094	360	3.57604	4.1428	0.0123227
16.17.09	16.17.09 heavy metal binding (Cu, Fe, Zn)	3	4.10959	NCU03197 NCU08060 NCU11286	964	9.57584	0.429162	0.0472051		01	01 METABOLISM	18	32.1429	NCU08431 NCU06217 NCU09116 NCU08968 NCU05822 NCU09903 NCU06341 NCU01595 NCU09349 NCU02533 NCU04647 NCU01638 NCU03808 NCU01786 NCU09489 NCU04850 NCU01402 NCU09028	3515	34.9161	0.920575	0.103372		18.02.01	18.02.01 enzymatic activity regulation / enzyme regulator	12	3.61446	NCU03241 NCU03628 NCU09189 NCU08414 NCU03051 NCU04409 NCU03794 NCU06468 NCU02729 NCU01367 NCU00794 NCU09520	695	6.90374	0.52355	0.00376838		01.25.01.03.02.02	01.25.01.03.02.02 extracellular rhamnogalacturonan/RG1-backbone degradation	2	1.43885	NCU09976 NCU05598	2	0.0198669	72.4245	0.000189294		20.09.18	20.09.18 cellular import	5	18.5185	NCU06382 NCU05089 NCU06009 NCU02653 NCU07740	565	5.6124	3.29957	0.0125253
14.13	14.13 protein/peptide degradation	1	1.36986	NCU03197	595	5.9104	0.231772	0.0532222		32	32 CELL RESCUE, DEFENSE AND VIRULENCE	12	21.4286	NCU08431 NCU06217 NCU08968 NCU09903 NCU06341 NCU07956 NCU01595 NCU09349 NCU04165 NCU04850 NCU01402 NCU09028	1830	18.1782	1.17881	0.106826		16.17	16.17 metal binding	31	9.33735	NCU08925 NCU04439 NCU03380 NCU04445 NCU03241 NCU07044 NCU09189 NCU01151 NCU08414 NCU07839 NCU04041 NCU08852 NCU07969 NCU01612 NCU08663 NCU05006 NCU02729 NCU01367 NCU08128 NCU05858 NCU02307 NCU07712 NCU06520 NCU08518 NCU02497 NCU00776 NCU11050 NCU00919 NCU00285 NCU09756 NCU05762	1373	13.6386	0.684626	0.00388465		12	12 PROTEIN SYNTHESIS	1	0.719424	NCU06607	753	7.47988	0.0961812	0.0002139		34	34 INTERACTION WITH THE ENVIRONMENT	8	29.6296	NCU06382 NCU06905 NCU06009 NCU02653 NCU07740 NCU05094 NCU04396 NCU03117	1358	13.4896	2.19648	0.0154281
42.04	42.04 cytoskeleton/structural proteins	1	1.36986	NCU03197	594	5.90047	0.232162	0.0535397		12.01.01	12.01.01 ribosomal proteins	3	5.35714	NCU06217 NCU09349 NCU01524	244	2.42376	2.21026	0.107564		16.17.07	16.17.07 magnesium binding	2	0.60241	NCU09189 NCU08414	275	2.7317	0.220526	0.00401321		14	14 PROTEIN FATE (folding, modification, destination)	11	7.91367	NCU05071 NCU06607 NCU07536 NCU03421 NCU00591 NCU07159 NCU05908 NCU08177 NCU08739 NCU04994 NCU02904	1845	18.3272	0.431799	0.000255133		20.03.02	20.03.02 carrier (electrochemical potential-driven transport)	3	11.1111	NCU05089 NCU02653 NCU07740	210	2.08602	5.32646	0.0158896
01.05	01.05 C-compound and carbohydrate metabolism	8	10.9589	NCU06850 NCU01148 NCU07055 NCU08432 NCU01147 NCU08060 NCU08856 NCU04691	1666	16.5491	0.662205	0.0589128		10.01.05.03	10.01.05.03 DNA recombination	3	5.35714	NCU06217 NCU09349 NCU03808	249	2.47343	2.16588	0.111289		20.09.04	20.09.04 mitochondrial transport	1	0.301205	NCU05863	222	2.20522	0.136587	0.00416156		10.01.09	10.01.09 DNA restriction or modification	1	0.719424	NCU03421	729	7.24148	0.0993477	0.000296156		40.01.01	40.01.01 non-directional cell growth	1	3.7037	NCU03117	7	0.0695341	53.2646	0.0184851
01.04	01.04 phosphate metabolism	3	4.10959	NCU08175 NCU05254 NCU03197	913	9.06924	0.453135	0.0593724		11.04.03.01.10	11.04.03.01.10 regulation of splicing	1	1.78571	NCU03808	23	0.228469	7.81599	0.1134		14.07.03	14.07.03 modification by phosphorylation, dephosphorylation, autophosphorylation	5	1.50602	NCU09189 NCU08414 NCU04409 NCU07969 NCU09520	408	4.05285	0.371597	0.00435316		20.01.03.01	20.01.03.01 sugar transport	8	5.7554	NCU03421 NCU05627 NCU00988 NCU00988 NCU02188 NCU02188 NCU01633 NCU01633	128	1.27148	4.52653	0.000316961		01.06.06.11	01.06.06.11 tetracyclic and pentacyclic triterpenes (cholesterin, steroids and hopanoids) metabolism	3	11.1111	NCU07242 NCU06905 NCU06009	226	2.24496	4.94936	0.0190665
01.07	01.07 metabolism of vitamins, cofactors, and prosthetic groups	1	1.36986	NCU01148	538	5.34419	0.256327	0.0742453		11.02	11.02 RNA synthesis	10	17.8571	NCU05289 NCU06217 NCU09116 NCU08968 NCU04787 NCU01595 NCU09349 NCU02533 NCU01638 NCU03808	1489	14.7909	1.20731	0.113435		10.01.05.03	10.01.05.03 DNA recombination	16	4.81928	NCU04439 NCU03380 NCU04445 NCU03092 NCU09373 NCU07839 NCU04041 NCU08852 NCU03794 NCU01612 NCU07712 NCU00794 NCU06520 NCU00919 NCU02611 NCU09756	249	2.47343	1.94842	0.00469142		16.03.01	16.03.01 DNA binding	2	1.43885	NCU03421 NCU01386	854	8.48316	0.169612	0.000345496		01.05.02	01.05.02 sugar, glucoside, polyol and carboxylate metabolism	4	14.8148	NCU07242 NCU06905 NCU06009 NCU05094	418	4.15218	3.56796	0.0195561
10.03.01.01	10.03.01.01 mitotic cell cycle	1	1.36986	NCU03197	530	5.26473	0.260196	0.0777144		16.19	16.19 nucleotide/nucleoside/nucleobase binding	9	16.0714	NCU05289 NCU06217 NCU09903 NCU06341 NCU01595 NCU09349 NCU03808 NCU09489 NCU09028	1300	12.9135	1.24455	0.114125		12.04.01	12.04.01 translation initiation	11	3.31325	NCU04439 NCU03380 NCU03092 NCU07839 NCU04041 NCU09571 NCU07712 NCU00919 NCU02611 NCU03321 NCU09756	145	1.44035	2.30031	0.0054267		10.01.09.05	10.01.09.05 DNA conformation modification (e.g. chromatin)	1	0.719424	NCU03421	716	7.11235	0.101151	0.00035294		01.06.02.02	01.06.02.02 glycolipid metabolism	2	7.40741	NCU06905 NCU05094	87	0.86421	8.57131	0.0209593
32.07.07.05	32.07.07.05 peroxidase reaction	1	1.36986	NCU11286	12	0.119201	11.492	0.0804069		01.20.37.03	01.20.37.03 metabolism of peptide antibiotics	1	1.78571	NCU09903	24	0.238403	7.49033	0.117682		16.21	16.21 complex cofactor/cosubstrate/vitamine binding	9	2.71084	NCU05093 NCU08925 NCU02302 NCU08663 NCU05006 NCU08128 NCU09183 NCU05923 NCU09278	558	5.54286	0.489069	0.00554261		16.19	16.19 nucleotide/nucleoside/nucleobase binding	6	4.31655	NCU06607 NCU08384 NCU00591 NCU04298 NCU02051 NCU08177	1300	12.9135	0.334267	0.000404203		20.03.02.02.01	20.03.02.02.01 proton driven symporter	2	7.40741	NCU02653 NCU07740	87	0.86421	8.57131	0.0209593
30	30 CELLULAR COMMUNICATION/SIGNAL TRANSDUCTION MECHANISM	5	6.84932	NCU04626 NCU08175 NCU06531 NCU03197 NCU08856	1118	11.1056	0.616745	0.0844844		01.01.09.06.02	01.01.09.06.02 degradation of tryptophan	1	1.78571	NCU01402	24	0.238403	7.49033	0.117682		02.01	02.01 glycolysis and gluconeogenesis	1	0.301205	NCU09189	206	2.04629	0.147196	0.00667118		18	18 REGULATION OF METABOLISM AND PROTEIN FUNCTION	4	2.8777	NCU03421 NCU07159 NCU02051 NCU08177	1079	10.7182	0.268487	0.000417291		11.04.03.01	11.04.03.01 splicing	4	14.8148	NCU07242 NCU07670 NCU03396 NCU05782	437	4.34092	3.41283	0.022339
01.20.19.05	01.20.19.05 metabolism of cobalamins	1	1.36986	NCU01148	13	0.129135	10.608	0.0864838		14.04	14.04 protein targeting, sorting and translocation	1	1.78571	NCU06618	587	5.83093	0.306248	0.119475		11.02.03.04.03	11.02.03.04.03 transcription repression	19	5.72289	NCU04439 NCU03380 NCU04445 NCU03628 NCU03051 NCU07839 NCU04041 NCU03794 NCU02729 NCU01367 NCU07712 NCU00794 NCU06520 NCU02497 NCU09380 NCU00285 NCU03321 NCU09756 NCU00650	332	3.2979	1.73531	0.006973		11.02	11.02 RNA synthesis	8	5.7554	NCU03421 NCU01386 NCU09169 NCU04298 NCU08177 NCU08739 NCU06022 NCU00721	1489	14.7909	0.389117	0.000475662		20.01.25	20.01.25 vitamine/cofactor transport	2	7.40741	NCU06382 NCU02653	92	0.913877	8.10548	0.0231601
30.01	30.01 cellular signalling	4	5.47945	NCU08175 NCU06531 NCU03197 NCU08856	958	9.51624	0.5758	0.0897069		11.04.03.03	11.04.03.03 5'-end processing	1	1.78571	NCU09349	25	0.248336	7.19071	0.121914		16.09	16.09 lipid binding	1	0.301205	NCU01993	202	2.00656	0.15011	0.00749867		18.02	18.02 regulation of protein activity	4	2.8777	NCU03421 NCU07159 NCU02051 NCU08177	1062	10.5493	0.272785	0.000506331		34.01.01	34.01.01 homeostasis of cations	4	14.8148	NCU06382 NCU06905 NCU06009 NCU07740	445	4.42038	3.35148	0.0235708
12.01	12.01 ribosome biogenesis	1	1.36986	NCU03197	504	5.00646	0.273619	0.0899715		34.03.01	34.03.01 synaptic transmission	2	3.57143	NCU06341 NCU01595	126	1.25161	2.85346	0.122335		18.01.01	18.01.01 regulation by modification	3	0.903614	NCU09189 NCU08414 NCU04409	297	2.95023	0.306286	0.00756397		01.25.01.03.01.02	01.25.01.03.01.02 extracellular mannan degradation	2	1.43885	NCU09416 NCU02916	3	0.0298003	48.283	0.000560152		01.20.01.09	01.20.01.09 metabolism of aminoglycoside antibiotics	1	3.7037	NCU06009	9	0.089401	41.428	0.0236438
01.20.19	01.20.19 metabolism of secondary products derived from glycine, L-serine and L-alanine	2	2.73973	NCU01148 NCU08060	78	0.774809	3.536	0.090765		30	30 CELLULAR COMMUNICATION/SIGNAL TRANSDUCTION MECHANISM	4	7.14286	NCU05289 NCU08431 NCU01595 NCU09349	1118	11.1056	0.643177	0.122574		18.02.01.02	18.02.01.02 enzyme inhibitor	1	0.301205	NCU03241	201	1.99662	0.150857	0.00772057		11.02.03	11.02.03 mRNA synthesis	8	5.7554	NCU03421 NCU01386 NCU09169 NCU04298 NCU08177 NCU08739 NCU06022 NCU00721	1426	14.1651	0.406308	0.000883534		32.05.05.01	32.05.05.01 toxins	2	7.40741	NCU06382 NCU07740	96	0.953611	7.76775	0.0249773
43.01.03	43.01.03 fungal and other eukaryotic cell type differentiation	4	5.47945	NCU06850 NCU06531 NCU05254 NCU03197	954	9.47651	0.578214	0.0909393		11.02.03.04	11.02.03.04 transcriptional control	5	8.92857	NCU06217 NCU09116 NCU08968 NCU01595 NCU09349	1279	12.7049	0.702767	0.123712		16.21.07	16.21.07 NAD/NADP binding	3	0.903614	NCU08128 NCU05923 NCU09278	295	2.93037	0.308362	0.00793716		14.07	14.07 protein modification	6	4.31655	NCU07536 NCU07159 NCU08177 NCU08739 NCU04994 NCU02904	1202	11.94	0.36152	0.00111918		01.06.05	01.06.05 fatty acid metabolism	3	11.1111	NCU07242 NCU06905 NCU05094	253	2.51316	4.42117	0.0250759
43	43 CELL TYPE DIFFERENTIATION	4	5.47945	NCU06850 NCU06531 NCU05254 NCU03197	954	9.47651	0.578214	0.0909393		16.01	16.01 protein binding	13	23.2143	NCU00337 NCU05289 NCU06217 NCU09903 NCU04787 NCU07956 NCU01595 NCU09349 NCU02533 NCU04647 NCU01638 NCU09489 NCU09028	2333	23.1747	1.00171	0.125754		01.06	01.06 lipid, fatty acid and isoprenoid metabolism	23	6.92771	NCU04568 NCU03628 NCU09189 NCU03051 NCU02924 NCU03794 NCU02302 NCU05006 NCU02729 NCU01367 NCU08128 NCU05858 NCU02307 NCU06159 NCU00794 NCU05923 NCU00803 NCU09278 NCU07767 NCU01993 NCU05098 NCU00261 NCU00650	1022	10.152	0.6824	0.00993252		01.03	01.03 nucleotide/nucleoside/nucleobase metabolism	2	1.43885	NCU00591 NCU06960	745	7.40042	0.194428	0.00133276		32.01	32.01 stress response	7	25.9259	NCU06382 NCU07670 NCU06009 NCU04047 NCU04396 NCU03117 NCU05782	1232	12.238	2.11848	0.0267255
43.01	43.01 fungal/microorganismic cell type differentiation	4	5.47945	NCU06850 NCU06531 NCU05254 NCU03197	954	9.47651	0.578214	0.0909393		30.05	30.05 transmembrane signal transduction	1	1.78571	NCU01595	568	5.6422	0.316493	0.129107		42.04	42.04 cytoskeleton/structural proteins	11	3.31325	NCU09488 NCU03628 NCU09189 NCU08414 NCU03051 NCU09472 NCU03794 NCU02729 NCU01367 NCU00794 NCU05859	594	5.90047	0.561524	0.0108326		30.01.05	30.01.05 enzyme mediated signal transduction	1	0.719424	NCU08177	614	6.09914	0.117955	0.00136754		01.06.02	01.06.02 membrane lipid metabolism	3	11.1111	NCU07242 NCU06905 NCU05094	262	2.60256	4.2693	0.0272523
40.01	40.01 cell growth / morphogenesis	3	4.10959	NCU06850 NCU05254 NCU03197	792	7.86729	0.522364	0.0974636		11.04.03.01	11.04.03.01 splicing	4	7.14286	NCU06217 NCU01595 NCU09349 NCU03808	437	4.34092	1.64547	0.129948		01.05.03	01.05.03 polysaccharide metabolism	5	1.50602	NCU07355 NCU05105 NCU04526 NCU00852 NCU05923	364	3.61577	0.416515	0.0111246		20.01.03	20.01.03 C-compound and carbohydrate transport	12	8.63309	NCU03421 NCU05627 NCU05060 NCU00988 NCU02051 NCU09020 NCU09823 NCU04106 NCU02188 NCU02903 NCU01633 NCU00721	334	3.31777	2.60208	0.00152461		20.01.01	20.01.01 ion transport	4	14.8148	NCU06382 NCU05089 NCU06009 NCU02653	474	4.70845	3.14643	0.0283284
01.20.29	01.20.29 metabolism of secondary products derived from L-glutamic acid, L-proline and L-ornithine	1	1.36986	NCU01147	16	0.158935	8.61901	0.104171		34.03	34.03 membrane excitability	2	3.57143	NCU06341 NCU01595	132	1.31121	2.72376	0.129993		01.05.02.07	01.05.02.07 sugar, glucoside, polyol and carboxylate catabolism	4	1.20482	NCU09189 NCU05105 NCU02046 NCU00852	319	3.16877	0.380217	0.0121699		11.04	11.04 RNA processing	2	1.43885	NCU06607 NCU08177	732	7.27128	0.197881	0.00155947		01.06.06	01.06.06 isoprenoid metabolism	3	11.1111	NCU07242 NCU06905 NCU06009	267	2.65223	4.18935	0.0284973
40.10	40.10 cell death	2	2.73973	NCU03197 NCU11286	620	6.15874	0.444852	0.108891		20.09.18	20.09.18 cellular import	1	1.78571	NCU09903	565	5.6124	0.318173	0.130682		20.09.01	20.09.01 nuclear transport	15	4.51807	NCU03628 NCU09189 NCU03051 NCU03794 NCU08663 NCU02729 NCU03066 NCU01367 NCU02546 NCU00794 NCU07144 NCU02497 NCU02066 NCU00285 NCU00650	258	2.56283	1.76292	0.0123759		42.04	42.04 cytoskeleton/structural proteins	1	0.719424	NCU08177	594	5.90047	0.121927	0.00177481		32.07.05	32.07.05 detoxification by export	2	7.40741	NCU06382 NCU07740	106	1.05295	7.03494	0.0297262
20.01.15	20.01.15 electron transport	1	1.36986	NCU08060	467	4.63892	0.295298	0.110202		11.02.03	11.02.03 mRNA synthesis	9	16.0714	NCU06217 NCU09116 NCU08968 NCU04787 NCU01595 NCU09349 NCU02533 NCU01638 NCU03808	1426	14.1651	1.13458	0.132973		43.01.03.05	43.01.03.05 budding, cell polarity and filament formation	9	2.71084	NCU03628 NCU09189 NCU08414 NCU03794 NCU01367 NCU00794 NCU05859 NCU00777 NCU00650	512	5.08592	0.533009	0.0124036		01.25.01.03.03.02	01.25.01.03.03.02 extracellular galactan degradation	2	1.43885	NCU00972 NCU00642	5	0.0496672	28.9698	0.00181668		01	01 METABOLISM	14	51.8519	NCU06382 NCU07242 NCU07670 NCU05089 NCU06905 NCU06009 NCU05036 NCU07547 NCU02653 NCU07740 NCU05094 NCU04396 NCU03117 NCU05782	3515	34.9161	1.48504	0.0300976
30.01.09.11	30.01.09.11 polyphosphoinositol mediated signal transduction	2	2.73973	NCU03197 NCU08856	90	0.89401	3.06454	0.111114		18	18 REGULATION OF METABOLISM AND PROTEIN FUNCTION	4	7.14286	NCU06217 NCU09903 NCU01595 NCU09349	1079	10.7182	0.666424	0.133388		01.07.01	01.07.01 biosynthesis of vitamins, cofactors, and prosthetic groups	3	0.903614	NCU08925 NCU02307 NCU09183	276	2.74163	0.32959	0.0124429		01.05.03.06.07.02.02	01.05.03.06.07.02.02 RG1-backbone catabolism	2	1.43885	NCU09976 NCU05598	5	0.0496672	28.9698	0.00181668		20.03.01.01	20.03.01.01 ion channels	2	7.40741	NCU06382 NCU06009	109	1.08275	6.84132	0.0312047
01.06	01.06 lipid, fatty acid and isoprenoid metabolism	5	6.84932	NCU06850 NCU07055 NCU03197 NCU08060 NCU11286	1022	10.152	0.674678	0.111622		01.20	01.20 secondary metabolism	8	14.2857	NCU08431 NCU09116 NCU05822 NCU09903 NCU06341 NCU04647 NCU03808 NCU09489	1225	12.1685	1.17399	0.1351		32.01	32.01 stress response	30	9.03614	NCU03591 NCU04439 NCU03380 NCU04445 NCU03092 NCU03241 NCU09373 NCU09189 NCU08414 NCU07839 NCU04041 NCU08852 NCU09444 NCU03794 NCU01367 NCU08358 NCU10220 NCU01502 NCU07712 NCU00290 NCU08056 NCU09484 NCU09520 NCU04410 NCU00919 NCU00285 NCU09471 NCU09933 NCU02611 NCU09756	1232	12.238	0.738367	0.0130587		01.05.03.06.07.01.02	01.05.03.06.07.01.02 mannan catabolism	2	1.43885	NCU09416 NCU02916	5	0.0496672	28.9698	0.00181668		11.04.02	11.04.02 tRNA processing	2	7.40741	NCU07670 NCU05782	109	1.08275	6.84132	0.0312047
30.01.05	30.01.05 enzyme mediated signal transduction	2	2.73973	NCU08175 NCU03197	614	6.09914	0.449199	0.111735		32.01.11	32.01.11 nutrient starvation response	2	3.57143	NCU09903 NCU06341	137	1.36088	2.62435	0.1363		30.01.05.05.01	30.01.05.05.01 small GTPase mediated signal transduction	4	1.20482	NCU03628 NCU03051 NCU03794 NCU00794	315	3.12904	0.385045	0.0132649		18.02.01	18.02.01 enzymatic activity regulation / enzyme regulator	2	1.43885	NCU07159 NCU08177	695	6.90374	0.208416	0.0024265		34.11.09	34.11.09 temperature perception and response	2	7.40741	NCU04396 NCU03117	110	1.09268	6.77912	0.0317027
11.02.03.01	11.02.03.01 general transcription activities	1	1.36986	NCU00419	462	4.58925	0.298494	0.113203		18.02	18.02 regulation of protein activity	4	7.14286	NCU06217 NCU09903 NCU01595 NCU09349	1062	10.5493	0.677092	0.138129		41	41 DEVELOPMENT (Systemic)	14	4.21687	NCU04445 NCU03628 NCU03051 NCU07355 NCU05597 NCU03794 NCU02729 NCU03066 NCU01367 NCU02307 NCU02546 NCU05350 NCU09380 NCU00650	237	2.35423	1.79119	0.0133705		42.10.03	42.10.03 organization of chromosome structure	2	1.43885	NCU07536 NCU03421	693	6.88388	0.209017	0.00248464		01.03	01.03 nucleotide/nucleoside/nucleobase metabolism	5	18.5185	NCU07670 NCU05036 NCU07547 NCU03117 NCU05782	745	7.40042	2.50236	0.0329048
12.04	12.04 translation	1	1.36986	NCU03197	460	4.56939	0.299792	0.114422		34	34 INTERACTION WITH THE ENVIRONMENT	6	10.7143	NCU06618 NCU09903 NCU06341 NCU04787 NCU01595 NCU02500	1358	13.4896	0.794262	0.139773		41.01	41.01 fungal/microorganismic development	14	4.21687	NCU04445 NCU03628 NCU03051 NCU07355 NCU05597 NCU03794 NCU02729 NCU03066 NCU01367 NCU02307 NCU02546 NCU05350 NCU09380 NCU00650	237	2.35423	1.79119	0.0133705		10.01.05	10.01.05 DNA recombination and DNA repair	1	0.719424	NCU08177	558	5.54286	0.129793	0.00282479		34.01	34.01 homeostasis	4	14.8148	NCU06382 NCU06905 NCU06009 NCU07740	525	5.21506	2.84078	0.0377551
01.03	01.03 nucleotide/nucleoside/nucleobase metabolism	3	4.10959	NCU01045 NCU05254 NCU08060	745	7.40042	0.555319	0.115682		10	10 CELL CYCLE AND DNA PROCESSING	9	16.0714	NCU00337 NCU06217 NCU09903 NCU06341 NCU04787 NCU01595 NCU09349 NCU04647 NCU03808	1715	17.0359	0.943388	0.141474		20.09	20.09 transport routes	37	11.1446	NCU03591 NCU04568 NCU03628 NCU09189 NCU03051 NCU05597 NCU09472 NCU09444 NCU03794 NCU08663 NCU02729 NCU03066 NCU01367 NCU05863 NCU06973 NCU08358 NCU01502 NCU02307 NCU02546 NCU06159 NCU00794 NCU00290 NCU07144 NCU00803 NCU08056 NCU04446 NCU02497 NCU05350 NCU01993 NCU04528 NCU02066 NCU11414 NCU00285 NCU02611 NCU03321 NCU07054 NCU00650	1454	14.4432	0.771613	0.0139721		40.01	40.01 cell growth / morphogenesis	3	2.15827	NCU03421 NCU08177 NCU03913	792	7.86729	0.274335	0.00295999		42.10	42.10 nucleus	5	18.5185	NCU05036 NCU00925 NCU03396 NCU04047 NCU05782	788	7.82756	2.36581	0.0393735
18.01	18.01 regulation by	2	2.73973	NCU08175 NCU03197	598	5.9402	0.461218	0.119557		11.02.03.01	11.02.03.01 general transcription activities	4	7.14286	NCU08968 NCU01595 NCU02533 NCU01638	462	4.58925	1.55643	0.141866		01.06.06	01.06.06 isoprenoid metabolism	3	0.903614	NCU05006 NCU08128 NCU09278	267	2.65223	0.3407	0.0153143		42.10	42.10 nucleus	3	2.15827	NCU07536 NCU03421 NCU00591	788	7.82756	0.275728	0.00309271		32.07.03	32.07.03 detoxification by modification	2	7.40741	NCU06009 NCU07740	128	1.27148	5.82581	0.0410792
18.02.10	18.02.10 regulation of channel activity	1	1.36986	NCU03197	19	0.188735	7.25811	0.121063		01.01.09.07.01	01.01.09.07.01 biosynthesis of histidine	1	1.78571	NCU01786	31	0.307937	5.79896	0.146272		02.45	02.45 energy conversion and regeneration	1	0.301205	NCU05006	177	1.75822	0.171312	0.0154049		11.02.03.04	11.02.03.04 transcriptional control	8	5.7554	NCU03421 NCU01386 NCU09169 NCU04298 NCU08177 NCU08739 NCU06022 NCU00721	1279	12.7049	0.453007	0.00342129		16.01	16.01 protein binding	10	37.037	NCU06382 NCU07242 NCU07670 NCU06009 NCU07547 NCU03396 NCU05094 NCU04047 NCU04396 NCU05782	2333	23.1747	1.59816	0.0425591
01.01.09.03.02	01.01.09.03.02 degradation of cysteine	1	1.36986	NCU01147	20	0.198669	6.89521	0.126522		10.01.05.01	10.01.05.01 DNA repair	4	7.14286	NCU06217 NCU09903 NCU09349 NCU03808	477	4.73825	1.50749	0.148652		11	11 TRANSCRIPTION	69	20.7831	NCU03560 NCU08925 NCU04439 NCU03380 NCU04445 NCU08121 NCU03092 NCU07058 NCU05233 NCU03628 NCU09189 NCU08414 NCU03051 NCU03961 NCU07839 NCU03669 NCU00105 NCU09094 NCU04041 NCU01022 NCU06118 NCU03794 NCU06468 NCU01612 NCU09571 NCU01503 NCU02729 NCU03066 NCU01367 NCU03531 NCU01115 NCU02494 NCU08595 NCU07617 NCU10220 NCU01502 NCU02307 NCU01331 NCU02546 NCU07712 NCU00794 NCU03133 NCU06520 NCU09278 NCU…	1759	17.4729	1.18945	0.0157831		32.05.05	32.05.05 virulence, disease factors	10	7.19424	NCU00710 NCU05060 NCU05319 NCU09976 NCU09491 NCU09823 NCU04106 NCU08739 NCU08943 NCU02903	279	2.77143	2.59586	0.00359586		34.01.01.01	34.01.01.01 homeostasis of metal ions (Na, K, Ca etc.)	3	11.1111	NCU06382 NCU06905 NCU06009	322	3.19857	3.47378	0.0437466
16.13.03	16.13.03 fatty acid binding (e.g. acyl-carrier protein)	1	1.36986	NCU03197	20	0.198669	6.89521	0.126522		16.17	16.17 metal binding	8	14.2857	NCU06618 NCU01595 NCU09349 NCU01638 NCU03808 NCU01786 NCU01402 NCU09028	1373	13.6386	1.04745	0.149685		10.03.01	10.03.01 mitotic cell cycle and cell cycle control	25	7.53012	NCU04209 NCU04568 NCU04445 NCU09488 NCU03628 NCU09189 NCU08414 NCU03051 NCU09444 NCU03794 NCU02729 NCU03066 NCU01367 NCU01502 NCU02307 NCU01331 NCU02546 NCU06159 NCU00794 NCU00803 NCU09520 NCU05894 NCU06272 NCU03321 NCU00650	1048	10.4103	0.723337	0.0158071		11.04.03	11.04.03 mRNA processing (splicing, 5'-, 3'-end processing)	1	0.719424	NCU08177	538	5.34419	0.134618	0.0036473		16.21	16.21 complex cofactor/cosubstrate/vitamine binding	4	14.8148	NCU07242 NCU06905 NCU06009 NCU05094	558	5.54286	2.67277	0.0445169
40.10.02	40.10.02 apoptosis (type I programmed cell death)	2	2.73973	NCU03197 NCU11286	584	5.80113	0.472274	0.12668		10.03.01.01	10.03.01.01 mitotic cell cycle	1	1.78571	NCU01595	530	5.26473	0.339185	0.150146		01.03.16	01.03.16 polynucleotide degradation	13	3.91566	NCU04439 NCU03092 NCU01173 NCU07839 NCU04041 NCU00427 NCU01115 NCU07712 NCU06520 NCU00919 NCU01675 NCU02611 NCU06272	220	2.18536	1.79177	0.016149		20.09	20.09 transport routes	10	7.19424	NCU08384 NCU03421 NCU00591 NCU00988 NCU02051 NCU09020 NCU02188 NCU01633 NCU06960 NCU00721	1454	14.4432	0.498105	0.00369614		20.09.18.07	20.09.18.07 non-vesicular cellular import	2	7.40741	NCU05089 NCU02653	136	1.35095	5.48312	0.0454703
32.01.01	32.01.01 oxidative stress response	3	4.10959	NCU03197 NCU08060 NCU11286	213	2.11582	1.94231	0.132097		10.01.03.03	10.01.03.03 ori recognition and priming complex formation	1	1.78571	NCU00337	32	0.31787	5.61775	0.150163		14.07.11	14.07.11 protein processing (proteolytic)	2	0.60241	NCU02924 NCU09484	219	2.17542	0.276916	0.0172427		01.05.03.06.07.03.02	01.05.03.06.07.03.02 galactan catabolism	2	1.43885	NCU00972 NCU00642	7	0.0695341	20.6927	0.00371185		20.01.01.07.09	20.01.01.07.09 chloride transport	1	3.7037	NCU06382	19	0.188735	19.6238	0.0486387
18.02.09	18.02.09 regulator of transcription factor	1	1.36986	NCU03197	431	4.28132	0.319963	0.133299		10.01	10.01 DNA processing	7	12.5	NCU00337 NCU06217 NCU09903 NCU01595 NCU09349 NCU04647 NCU03808	1117	11.0957	1.12657	0.1513		18.01	18.01 regulation by	12	3.61446	NCU04439 NCU03380 NCU03092 NCU09189 NCU08414 NCU04409 NCU07839 NCU04041 NCU07712 NCU06520 NCU00285 NCU09756	598	5.9402	0.608474	0.0174485		10.03.01.01	10.03.01.01 mitotic cell cycle	1	0.719424	NCU08177	530	5.26473	0.13665	0.00403761		01.05.02.04	01.05.02.04 sugar, glucoside, polyol and carboxylate anabolism	2	7.40741	NCU06905 NCU05094	144	1.43042	5.1785	0.0499797
01.01	01.01 amino acid metabolism	4	5.47945	NCU05254 NCU01095 NCU01147 NCU08060	824	8.18516	0.669437	0.134857		01.05.13	01.05.13 transfer of activated C-1 groups	2	3.57143	NCU08968 NCU04647	150	1.49002	2.3969	0.152303		01.01.06	01.01.06 metabolism of the aspartate family	2	0.60241	NCU05093 NCU02307	217	2.15556	0.279468	0.0181225		16	16 PROTEIN WITH BINDING FUNCTION OR COFACTOR REQUIREMENT (structural or catalytic)	37	26.6187	NCU05071 NCU08216 NCU06607 NCU08747 NCU07536 NCU00710 NCU08384 NCU03421 NCU01386 NCU04997 NCU00591 NCU05978 NCU05924 NCU00988 NCU07159 NCU00836 NCU04298 NCU02051 NCU08398 NCU05908 NCU08177 NCU08269 NCU03913 NCU09864 NCU06042 NCU09416 NCU06137 NCU08739 NCU02188 NCU08943 NCU01633 NCU09664 NCU02916 NCU06960 NCU06022 NCU08760 NCU00721	3639	36.1478	0.736385	0.00421058		11	11 TRANSCRIPTION	8	29.6296	NCU07795 NCU07242 NCU07670 NCU05036 NCU07547 NCU00925 NCU03396 NCU05782	1759	17.4729	1.69574	0.0501087
30.05	30.05 transmembrane signal transduction	2	2.73973	NCU04626 NCU03197	568	5.6422	0.485578	0.135124		18.02.01	18.02.01 enzymatic activity regulation / enzyme regulator	2	3.57143	NCU09903 NCU01595	695	6.90374	0.517318	0.154001		10.03	10.03 cell cycle	33	9.93976	NCU04209 NCU04568 NCU04445 NCU09488 NCU03092 NCU03241 NCU07058 NCU09373 NCU03628 NCU09189 NCU08414 NCU03051 NCU03669 NCU09444 NCU03794 NCU02729 NCU03066 NCU01367 NCU01502 NCU02307 NCU01331 NCU02546 NCU06159 NCU00794 NCU00803 NCU08518 NCU09520 NCU01257 NCU05894 NCU02611 NCU06272 NCU03321 NCU00650	1295	12.8638	0.772692	0.0182047		10.03.03	10.03.03 cytokinesis (cell division) /septum formation and hydrolysis	1	0.719424	NCU08177	521	5.17533	0.13901	0.00452509		12.04.01	12.04.01 translation initiation	2	7.40741	NCU07670 NCU05782	145	1.44035	5.14278	0.050551
01.02	01.02 nitrogen, sulfur and selenium metabolism	1	1.36986	NCU08060	426	4.23165	0.323719	0.136785		20.01.27	20.01.27 drug/toxin transport	2	3.57143	NCU09903 NCU06341	152	1.50988	2.36537	0.154707		34	34 INTERACTION WITH THE ENVIRONMENT	35	10.5422	NCU03591 NCU04568 NCU03092 NCU03241 NCU03628 NCU09189 NCU01151 NCU08414 NCU03051 NCU05597 NCU07969 NCU09444 NCU03794 NCU02729 NCU01367 NCU06973 NCU05858 NCU08358 NCU02307 NCU06159 NCU00794 NCU00290 NCU00803 NCU09278 NCU08056 NCU05350 NCU09484 NCU09520 NCU04528 NCU11414 NCU00285 NCU09933 NCU00261 NCU04533 NCU07054	1358	13.4896	0.781502	0.0184385		20.01.10	20.01.10 protein transport	1	0.719424	NCU07159	519	5.15546	0.139546	0.00464091		02.25	02.25 oxidation of fatty acids	2	7.40741	NCU06905 NCU05094	145	1.44035	5.14278	0.050551
34.11	34.11 cellular sensing and response to external stimulus	4	5.47945	NCU07140 NCU03197 NCU08856 NCU11286	814	8.08582	0.677661	0.138403		40	40 CELL FATE	7	12.5	NCU05289 NCU06217 NCU04787 NCU01595 NCU09349 NCU01786 NCU06090	1169	11.6122	1.07645	0.156386		16.03	16.03 nucleic acid binding	52	15.6627	NCU03560 NCU04439 NCU03380 NCU04445 NCU03092 NCU07058 NCU09373 NCU03628 NCU09189 NCU08414 NCU03051 NCU03961 NCU07839 NCU04455 NCU04041 NCU08852 NCU07969 NCU06118 NCU03794 NCU01612 NCU08663 NCU02729 NCU01367 NCU02494 NCU08595 NCU01502 NCU02307 NCU01331 NCU07712 NCU00794 NCU03133 NCU06520 NCU09278 NCU08518 NCU02497 NCU03018 NCU11050 NCU07767 NCU00336 NCU00919 NCU05894 NCU00285 NCU09437 NCU02611 NCU…	1290	12.8141	1.22229	0.0188864		14.10	14.10 assembly of protein complexes	1	0.719424	NCU06607	506	5.02632	0.143131	0.00546666		20.03.01	20.03.01 channel / pore class transport	2	7.40741	NCU06382 NCU06009	147	1.46022	5.07281	0.0516985
01.20	01.20 secondary metabolism	9	12.3288	NCU07140 NCU01148 NCU07055 NCU08432 NCU06531 NCU01095 NCU01147 NCU08060 NCU11286	1225	12.1685	1.01317	0.141087		11.02.03.01.01	11.02.03.01.01 transcription initiation	2	3.57143	NCU08968 NCU01595	154	1.52975	2.33465	0.157093		20.09.07	20.09.07 vesicular transport (Golgi network, etc.)	10	3.01205	NCU03628 NCU03051 NCU09472 NCU03794 NCU02729 NCU01367 NCU06973 NCU01502 NCU00794 NCU03321	521	5.17533	0.582002	0.0191105		12.01	12.01 ribosome biogenesis	1	0.719424	NCU06607	504	5.00646	0.143699	0.00560568		20.01.27	20.01.27 drug/toxin transport	2	7.40741	NCU06382 NCU07740	152	1.50988	4.90595	0.0545944
01.20.33	01.20.33 metabolism of secondary products derived from L-tryptophan	1	1.36986	NCU01147	23	0.228469	5.99583	0.142394		01.01.09	01.01.09 metabolism of the cysteine - aromatic group	3	5.35714	NCU09116 NCU01786 NCU01402	316	3.13897	1.70666	0.158488		16.17.01	16.17.01 calcium binding	3	0.903614	NCU03241 NCU01151 NCU07969	257	2.5529	0.353957	0.0192039		40.10	40.10 cell death	2	1.43885	NCU08177 NCU08739	620	6.15874	0.233627	0.00579994		10.01.03	10.01.03 DNA synthesis and replication	3	11.1111	NCU07670 NCU05036 NCU05782	365	3.62571	3.06454	0.057357
01.01.03	01.01.03 assimilation of ammonia, metabolism of the glutamate group	3	4.10959	NCU01095 NCU01147 NCU08060	226	2.24496	1.83059	0.143933		32.01	32.01 stress response	7	12.5	NCU06217 NCU09903 NCU06341 NCU07956 NCU09349 NCU04165 NCU09028	1232	12.238	1.02141	0.159424		10	10 CELL CYCLE AND DNA PROCESSING	47	14.1566	NCU04209 NCU08925 NCU04568 NCU04439 NCU03380 NCU04445 NCU09488 NCU03092 NCU03241 NCU07058 NCU09373 NCU03628 NCU09189 NCU08414 NCU03051 NCU07839 NCU03669 NCU04041 NCU08852 NCU09444 NCU03794 NCU01612 NCU02729 NCU03066 NCU01367 NCU01502 NCU02307 NCU01331 NCU02546 NCU06159 NCU07712 NCU00794 NCU00803 NCU06520 NCU08518 NCU02497 NCU09520 NCU01257 NCU00919 NCU02066 NCU05894 NCU00285 NCU02611 NCU06272 NCU…	1715	17.0359	0.83099	0.0221539		01.01.11.04	01.01.11.04 metabolism of leucine	4	2.8777	NCU00591 NCU03913 NCU09864 NCU06960	55	0.54634	5.26723	0.00595298		32.01.07	32.01.07 unfolded protein response (e.g. ER quality control)	2	7.40741	NCU04047 NCU04396	159	1.57942	4.68996	0.058709
20.09.16	20.09.16 cellular export and secretion	1	1.36986	NCU01095	414	4.11245	0.333102	0.145435		32.05.01	32.05.01 resistance proteins	3	5.35714	NCU08968 NCU09903 NCU06341	320	3.1787	1.68532	0.161052		18	18 REGULATION OF METABOLISM AND PROTEIN FUNCTION	27	8.13253	NCU03591 NCU04439 NCU03380 NCU03092 NCU03241 NCU03628 NCU09189 NCU08414 NCU03051 NCU04409 NCU07839 NCU04041 NCU07969 NCU03794 NCU06468 NCU02729 NCU01367 NCU08358 NCU02307 NCU07712 NCU00794 NCU06520 NCU09520 NCU00919 NCU00285 NCU09756 NCU00650	1079	10.7182	0.75876	0.0222044		01.05.03.04	01.05.03.04 starch metabolism	3	2.15827	NCU05627 NCU08746 NCU01633	28	0.278136	7.75976	0.00600466		11.06.01	11.06.01 rRNA modification	1	3.7037	NCU03396	24	0.238403	15.5355	0.0606475
16.21.01	16.21.01 heme binding	2	2.73973	NCU08060 NCU11286	111	1.10261	2.48476	0.145765		34.01.01.01	34.01.01.01 homeostasis of metal ions (Na, K, Ca etc.)	3	5.35714	NCU06618 NCU09903 NCU06341	322	3.19857	1.67486	0.162321		34.11.13.07	34.11.13.07 circulation (e.g. blood pressure)	6	1.80723	NCU03628 NCU03051 NCU03794 NCU05858 NCU00794 NCU09484	73	0.725142	2.49224	0.0228941		01.05.03.04.07	01.05.03.04.07 starch catabolism	3	2.15827	NCU05627 NCU08746 NCU01633	28	0.278136	7.75976	0.00600466		11.04.03.03	11.04.03.03 5'-end processing	1	3.7037	NCU05782	25	0.248336	14.9141	0.0630109
42.01	42.01 cell wall	2	2.73973	NCU06850 NCU03197	540	5.36406	0.510756	0.150618		32.01.07	32.01.07 unfolded protein response (e.g. ER quality control)	2	3.57143	NCU07956 NCU09028	159	1.57942	2.26123	0.162981		18.02	18.02 regulation of protein activity	27	8.13253	NCU03591 NCU04439 NCU03380 NCU03092 NCU03241 NCU03628 NCU09189 NCU08414 NCU03051 NCU04409 NCU07839 NCU04041 NCU07969 NCU03794 NCU06468 NCU02729 NCU01367 NCU08358 NCU02307 NCU07712 NCU00794 NCU06520 NCU09520 NCU00919 NCU00285 NCU09756 NCU00650	1062	10.5493	0.770906	0.0258553		18.01	18.01 regulation by	2	1.43885	NCU03421 NCU08177	598	5.9402	0.242222	0.00743736		20.09.16.07	20.09.16.07 non-vesicular cellular export	1	3.7037	NCU07740	26	0.25827	14.3405	0.0653617
34.01	34.01 homeostasis	2	2.73973	NCU01095 NCU03197	525	5.21506	0.525349	0.159248		16.17.09	16.17.09 heavy metal binding (Cu, Fe, Zn)	6	10.7143	NCU06618 NCU01595 NCU09349 NCU01638 NCU03808 NCU01402	964	9.57584	1.11889	0.163676		11.02.03.04	11.02.03.04 transcriptional control	34	10.241	NCU08925 NCU04439 NCU03380 NCU04445 NCU03092 NCU03628 NCU09189 NCU08414 NCU03051 NCU07839 NCU03669 NCU04041 NCU03794 NCU02729 NCU01367 NCU03531 NCU07617 NCU01502 NCU02307 NCU07712 NCU00794 NCU06520 NCU02497 NCU09520 NCU09380 NCU07767 NCU00919 NCU00285 NCU03489 NCU02611 NCU06272 NCU03321 NCU09756 NCU00650	1279	12.7049	0.806066	0.0269963		16.19.03	16.19.03 ATP binding	6	4.31655	NCU06607 NCU08384 NCU00591 NCU04298 NCU02051 NCU08177	997	9.90365	0.435854	0.00777749		01.03.01.01	01.03.01.01 purine nucleotide /nucleoside/nucleobase catabolism	1	3.7037	NCU03117	26	0.25827	14.3405	0.0653617
20.03	20.03 transport facilities	4	5.47945	NCU07140 NCU06531 NCU01095 NCU08060	754	7.48982	0.731587	0.159323		30.01	30.01 cellular signalling	4	7.14286	NCU05289 NCU08431 NCU01595 NCU09349	958	9.51624	0.750596	0.166356		30	30 CELLULAR COMMUNICATION/SIGNAL TRANSDUCTION MECHANISM	29	8.73494	NCU04439 NCU03380 NCU03241 NCU03628 NCU09189 NCU01151 NCU08414 NCU03051 NCU04409 NCU07839 NCU04041 NCU07969 NCU03794 NCU02729 NCU01367 NCU07864 NCU01502 NCU07712 NCU00794 NCU03133 NCU06520 NCU09484 NCU09520 NCU08905 NCU00285 NCU06272 NCU03321 NCU09756 NCU00650	1118	11.1056	0.786535	0.0276114		10.01.05.01	10.01.05.01 DNA repair	1	0.719424	NCU08177	477	4.73825	0.151833	0.00785074		16	16 PROTEIN WITH BINDING FUNCTION OR COFACTOR REQUIREMENT (structural or catalytic)	13	48.1481	NCU06382 NCU07242 NCU07670 NCU06905 NCU06009 NCU05036 NCU07547 NCU03396 NCU05094 NCU04047 NCU04396 NCU03117 NCU05782	3639	36.1478	1.33198	0.0675312
01.01.03.02.02	01.01.03.02.02 degradation of glutamate	1	1.36986	NCU01147	28	0.278136	4.92515	0.167223		01.01.13	01.01.13 regulation of amino acid metabolism	2	3.57143	NCU09116 NCU01595	162	1.60922	2.21936	0.166457		34.11.13	34.11.13 gas and metabolite distribution	6	1.80723	NCU03628 NCU03051 NCU03794 NCU05858 NCU00794 NCU09484	77	0.764875	2.36278	0.0279246		14.04	14.04 protein targeting, sorting and translocation	2	1.43885	NCU03421 NCU00591	587	5.83093	0.246761	0.0084112		10.01.02	10.01.02 DNA topology	2	7.40741	NCU07670 NCU05782	176	1.74829	4.23695	0.0689498
20.01.23	20.01.23 allantoin and allantoate transport	1	1.36986	NCU07140	29	0.28807	4.75531	0.171953		16.19.03	16.19.03 ATP binding	6	10.7143	NCU09903 NCU06341 NCU01595 NCU09349 NCU03808 NCU09489	997	9.90365	1.08185	0.167048		30.05.02.14	30.05.02.14 Notch-receptor signalling pathway	7	2.10843	NCU03628 NCU03051 NCU03794 NCU02729 NCU01367 NCU00794 NCU00650	99	0.983411	2.144	0.0285465		14.13.04.02	14.13.04.02 vacuolar protein degradation	3	2.15827	NCU07159 NCU08739 NCU04994	32	0.31787	6.78979	0.00860851		34.11.03.13	34.11.03.13 osmosensing and response	2	7.40741	NCU06009 NCU05094	179	1.77809	4.16594	0.0707877
32.05	32.05 disease, virulence and defense	4	5.47945	NCU06531 NCU01095 NCU08060 NCU11286	706	7.01301	0.781326	0.17474		43.01.03	43.01.03 fungal and other eukaryotic cell type differentiation	4	7.14286	NCU08431 NCU01595 NCU01786 NCU06090	954	9.47651	0.753744	0.167379		30.05.01	30.05.01 receptor enzyme mediated signalling	4	1.20482	NCU09189 NCU08414 NCU03133 NCU09520	277	2.75156	0.437867	0.0289542		40.10.02	40.10.02 apoptosis (type I programmed cell death)	2	1.43885	NCU08177 NCU08739	584	5.80113	0.248029	0.00869692		02.16.09	02.16.09 mixed acid and butanediol fermentation	1	3.7037	NCU06905	29	0.28807	12.857	0.0723385
18.02.01.01	18.02.01.01 enzyme activator	1	1.36986	NCU03197	376	3.73498	0.366766	0.175454		43	43 CELL TYPE DIFFERENTIATION	4	7.14286	NCU08431 NCU01595 NCU01786 NCU06090	954	9.47651	0.753744	0.167379		01.01	01.01 amino acid metabolism	20	6.0241	NCU05093 NCU08925 NCU07044 NCU03628 NCU03051 NCU02729 NCU01367 NCU08128 NCU09391 NCU02307 NCU09183 NCU04583 NCU00794 NCU05923 NCU09278 NCU00776 NCU01000 NCU00261 NCU03321 NCU05762	824	8.18516	0.735978	0.0290212		16.21.11	16.21.11 thiamine pyrophosphate binding	2	1.43885	NCU03913 NCU09864	11	0.109268	13.1681	0.00920259		20.01.23	20.01.23 allantoin and allantoate transport	1	3.7037	NCU02653	29	0.28807	12.857	0.0723385
01.20.31	01.20.31 metabolism of secondary products derived from L-lysine, L-arginine and L-histidine	1	1.36986	NCU01147	30	0.298003	4.5968	0.176607		43.01	43.01 fungal/microorganismic cell type differentiation	4	7.14286	NCU08431 NCU01595 NCU01786 NCU06090	954	9.47651	0.753744	0.167379		42.04.03	42.04.03 actin cytoskeleton	4	1.20482	NCU09488 NCU09189 NCU08414 NCU09472	275	2.7317	0.441051	0.0301057		01.01.11	01.01.11 metabolism of the pyruvate family (alanine, isoleucine, leucine, valine) and D-alanine	5	3.59712	NCU08216 NCU00591 NCU03913 NCU09864 NCU06960	104	1.03308	3.48195	0.0113176		20.09.16	20.09.16 cellular export and secretion	3	11.1111	NCU06382 NCU07740 NCU03117	414	4.11245	2.70183	0.0741814
30.05.01.12.01	30.05.01.12.01 EGF-receptor signalling pathway	1	1.36986	NCU03197	30	0.298003	4.5968	0.176607		34.11.11	34.11.11 rhythm (e.g. circadian, ultradian)	1	1.78571	NCU02500	38	0.377471	4.73073	0.172533		10.03.01.03	10.03.01.03 cell cycle checkpoints (checkpoints of morphogenesis, DNA-damage,-replication, mitotic phase and spindle)	2	0.60241	NCU09189 NCU08414	195	1.93702	0.310998	0.030927		16.03.03	16.03.03 RNA binding	2	1.43885	NCU08177 NCU06960	552	5.48326	0.262407	0.0123669		16.19.03	16.19.03 ATP binding	5	18.5185	NCU06382 NCU07670 NCU06009 NCU04396 NCU05782	997	9.90365	1.86987	0.0774984
34.05	34.05 cell motility	1	1.36986	NCU03197	373	3.70518	0.369716	0.177991		11.04.03	11.04.03 mRNA processing (splicing, 5'-, 3'-end processing)	4	7.14286	NCU06217 NCU01595 NCU09349 NCU03808	538	5.34419	1.33656	0.172726		01.01.09.07.02	01.01.09.07.02 degradation of histidine	1	0.301205	NCU09391	1	0.00993345	30.3223	0.032979		16.17	16.17 metal binding	11	7.91367	NCU05071 NCU07536 NCU03421 NCU00591 NCU05978 NCU07159 NCU05908 NCU08177 NCU03913 NCU06137 NCU06022	1373	13.6386	0.58024	0.0130995		42	42 BIOGENESIS OF CELLULAR COMPONENTS	8	29.6296	NCU07670 NCU05036 NCU00925 NCU03396 NCU05094 NCU04047 NCU04396 NCU05782	1988	19.7477	1.50041	0.0785277
02.13	02.13 respiration	1	1.36986	NCU08060	372	3.69524	0.37071	0.178842		20.01.09	20.01.09 peptide transport	1	1.78571	NCU09903	39	0.387404	4.60943	0.176103		11.06	11.06 RNA modification	7	2.10843	NCU03669 NCU09571 NCU02729 NCU01367 NCU01115 NCU01331 NCU03321	104	1.03308	2.04092	0.0345122		01.01.11.04.02	01.01.11.04.02 degradation of leucine	3	2.15827	NCU00591 NCU09864 NCU06960	38	0.377471	5.71772	0.0134902		20.01.01.01	20.01.01.01 cation transport (H+, Na+, K+, Ca2+ , NH4+, etc.)	3	11.1111	NCU06382 NCU06009 NCU02653	429	4.26145	2.60736	0.0795331
30.01.09.09	30.01.09.09 fatty acid derivatives mediated signal transduction	1	1.36986	NCU03197	31	0.307937	4.44852	0.181185		42.10	42.10 nucleus	5	8.92857	NCU06217 NCU01595 NCU09349 NCU04647 NCU03808	788	7.82756	1.14066	0.176231		10.01.02	10.01.02 DNA topology	10	3.01205	NCU04439 NCU03380 NCU04445 NCU07839 NCU04041 NCU01612 NCU07712 NCU06520 NCU00919 NCU09756	176	1.74829	1.72286	0.034784		18.02.09	18.02.09 regulator of transcription factor	1	0.719424	NCU03421	431	4.28132	0.168038	0.013795		32.05	32.05 disease, virulence and defense	4	14.8148	NCU06382 NCU07242 NCU06905 NCU07740	706	7.01301	2.11248	0.0796741
02.16.03	02.16.03 lactate fermentation	1	1.36986	NCU08060	31	0.307937	4.44852	0.181185		40.01	40.01 cell growth / morphogenesis	5	8.92857	NCU05289 NCU04787 NCU01595 NCU01786 NCU06090	792	7.86729	1.1349	0.176819		11.02.03	11.02.03 mRNA synthesis	40	12.0482	NCU08925 NCU04439 NCU03380 NCU04445 NCU03092 NCU03628 NCU09189 NCU08414 NCU03051 NCU07839 NCU03669 NCU04041 NCU03794 NCU01612 NCU02729 NCU01367 NCU03531 NCU07617 NCU10220 NCU01502 NCU02307 NCU01331 NCU07712 NCU00794 NCU06520 NCU08518 NCU02497 NCU09520 NCU11050 NCU09380 NCU07767 NCU00919 NCU05894 NCU00285 NCU03489 NCU02611 NCU06272 NCU03321 NCU09756 NCU00650	1426	14.1651	0.850555	0.0351924		32	32 CELL RESCUE, DEFENSE AND VIRULENCE	34	24.4604	NCU02855 NCU06961 NCU08747 NCU00710 NCU08384 NCU03421 NCU01386 NCU04997 NCU05060 NCU05319 NCU07159 NCU00836 NCU09976 NCU09559 NCU09491 NCU02051 NCU08176 NCU09823 NCU08177 NCU04106 NCU06042 NCU09416 NCU06137 NCU08739 NCU08943 NCU02903 NCU02916 NCU00701 NCU02904 NCU01038 NCU07737 NCU08760 NCU00721 NCU06549	1830	18.1782	1.34559	0.0140418		01.20.05.09	01.20.05.09 metabolism of eicosanoids	1	3.7037	NCU05094	33	0.327804	11.2985	0.0814665
20.09.18.07	20.09.18.07 non-vesicular cellular import	2	2.73973	NCU07140 NCU01095	136	1.35095	2.028	0.183236		10.01.05	10.01.05 DNA recombination and DNA repair	4	7.14286	NCU06217 NCU09903 NCU09349 NCU03808	558	5.54286	1.28866	0.17921		30.01.05.01	30.01.05.01 protein kinase	6	1.80723	NCU09189 NCU08414 NCU04409 NCU07969 NCU01367 NCU06272	339	3.36744	0.536678	0.0354419		20.01.09	20.01.09 peptide transport	3	2.15827	NCU09773 NCU02051 NCU08397	39	0.387404	5.57111	0.0144162		10.01.09.05	10.01.09.05 DNA conformation modification (e.g. chromatin)	4	14.8148	NCU07670 NCU05036 NCU03396 NCU05782	716	7.11235	2.08297	0.0822457
01.01.09.06.01	01.01.09.06.01 biosynthesis of tryptophan	1	1.36986	NCU05254	32	0.31787	4.3095	0.185688		10.01.02	10.01.02 DNA topology	2	3.57143	NCU09349 NCU03808	176	1.74829	2.04282	0.182075		02.13.03	02.13.03 aerobic respiration	3	0.903614	NCU03591 NCU02307 NCU09520	227	2.25489	0.400735	0.036705		01.01.11.03	01.01.11.03 metabolism of valine	3	2.15827	NCU03913 NCU09864 NCU06960	39	0.387404	5.57111	0.0144162		01.06	01.06 lipid, fatty acid and isoprenoid metabolism	5	18.5185	NCU07242 NCU06905 NCU06009 NCU02653 NCU05094	1022	10.152	1.82413	0.0825612
16.19.01	16.19.01 cyclic nucleotide binding (cAMP, cGMP, etc.)	1	1.36986	NCU03197	32	0.31787	4.3095	0.185688		01.04	01.04 phosphate metabolism	5	8.92857	NCU09903 NCU09349 NCU03808 NCU01786 NCU09489	913	9.06924	0.98449	0.184222		20.09.18.09.01	20.09.18.09.01 endocytosis	5	1.50602	NCU04568 NCU09189 NCU06973 NCU06159 NCU00803	301	2.98997	0.503693	0.0368069		34	34 INTERACTION WITH THE ENVIRONMENT	11	7.91367	NCU08384 NCU03421 NCU00988 NCU09559 NCU02051 NCU08177 NCU08739 NCU02188 NCU08943 NCU01633 NCU00721	1358	13.4896	0.586649	0.0144916		02.16	02.16 fermentation	2	7.40741	NCU06905 NCU06009	202	2.00656	3.6916	0.0850976
30.01.05.05	30.01.05.05 G-protein mediated signal transduction	1	1.36986	NCU03197	362	3.59591	0.380951	0.187495		20.01.01	20.01.01 ion transport	1	1.78571	NCU09903	474	4.70845	0.379257	0.185464		20.09.18.09	20.09.18.09 vesicular cellular import	5	1.50602	NCU04568 NCU09189 NCU06973 NCU06159 NCU00803	301	2.98997	0.503693	0.0368069		20	20 CELLULAR TRANSPORT, TRANSPORT FACILITATION AND TRANSPORT ROUTES	21	15.1079	NCU08747 NCU09773 NCU08384 NCU03421 NCU05627 NCU00591 NCU05060 NCU00988 NCU07159 NCU02051 NCU09020 NCU09823 NCU04106 NCU06042 NCU06137 NCU08397 NCU02188 NCU02903 NCU01633 NCU06960 NCU00721	2169	21.5456	0.701205	0.0144993		10.01.09	10.01.09 DNA restriction or modification	4	14.8148	NCU07670 NCU05036 NCU03396 NCU05782	729	7.24148	2.04583	0.0856098
20.01.01	20.01.01 ion transport	2	2.73973	NCU01095 NCU03197	474	4.70845	0.581874	0.189755		12.04.02	12.04.02 translation elongation	1	1.78571	NCU09903	42	0.417205	4.28019	0.186545		01.06.06.11	01.06.06.11 tetracyclic and pentacyclic triterpenes (cholesterin, steroids and hopanoids) metabolism	3	0.903614	NCU05006 NCU08128 NCU09278	226	2.24496	0.402508	0.0374727		01.20.01	01.20.01 metabolism of primary metabolic sugar derivatives	4	2.8777	NCU00642 NCU10045 NCU02343 NCU08943	73	0.725142	3.96846	0.0148763		10	10 CELL CYCLE AND DNA PROCESSING	7	25.9259	NCU07670 NCU05036 NCU02653 NCU00925 NCU03396 NCU05094 NCU05782	1715	17.0359	1.52184	0.0882527
01.20.05.09	01.20.05.09 metabolism of eicosanoids	1	1.36986	NCU11286	33	0.327804	4.17891	0.190116		32.10.07	32.10.07 degradation / modification of foreign (exogenous) polysaccharides	1	1.78571	NCU04850	42	0.417205	4.28019	0.186545		01.01.03	01.01.03 assimilation of ammonia, metabolism of the glutamate group	3	0.903614	NCU02307 NCU04583 NCU00261	226	2.24496	0.402508	0.0374727		01.04	01.04 phosphate metabolism	6	4.31655	NCU08643 NCU06607 NCU04298 NCU02051 NCU08177 NCU06022	913	9.06924	0.475955	0.0157495		32.07	32.07 detoxification	3	11.1111	NCU06382 NCU06009 NCU07740	459	4.55945	2.43694	0.0904232
32.01.09	32.01.09 DNA damage response	1	1.36986	NCU03197	356	3.53631	0.387371	0.192809		10.01.03	10.01.03 DNA synthesis and replication	3	5.35714	NCU00337 NCU01595 NCU09349	365	3.62571	1.47754	0.187112		11.04.03.05	11.04.03.05 3'-end processing	6	1.80723	NCU03092 NCU03628 NCU02729 NCU08518 NCU11050 NCU02611	84	0.834409	2.16588	0.0379504		02.01	02.01 glycolysis and gluconeogenesis	7	5.03597	NCU08384 NCU01386 NCU00591 NCU09559 NCU08398 NCU03913 NCU09864	206	2.04629	2.46103	0.0162921		18.02	18.02 regulation of protein activity	5	18.5185	NCU06382 NCU07670 NCU06009 NCU04396 NCU05782	1062	10.5493	1.75542	0.0907629
20.09.18	20.09.18 cellular import	3	4.10959	NCU07140 NCU01095 NCU03197	565	5.6124	0.732234	0.193171		20.03	20.03 transport facilities	3	5.35714	NCU08431 NCU09903 NCU06341	754	7.48982	0.715257	0.188235		01.05.02.04	01.05.02.04 sugar, glucoside, polyol and carboxylate anabolism	1	0.301205	NCU09189	144	1.43042	0.210571	0.0384648		42	42 BIOGENESIS OF CELLULAR COMPONENTS	19	13.6691	NCU06961 NCU07536 NCU03421 NCU01386 NCU00591 NCU00642 NCU05319 NCU00988 NCU08177 NCU09923 NCU10045 NCU03913 NCU06042 NCU08739 NCU02188 NCU01633 NCU00701 NCU02904 NCU01038	1988	19.7477	0.692185	0.0163939		12.04	12.04 translation	3	11.1111	NCU07670 NCU07547 NCU05782	460	4.56939	2.43164	0.0907895
16.21	16.21 complex cofactor/cosubstrate/vitamine binding	4	5.47945	NCU01147 NCU08060 NCU08856 NCU11286	558	5.54286	0.98856	0.201604		20.01.15	20.01.15 electron transport	1	1.78571	NCU01402	467	4.63892	0.384942	0.190226		30.05	30.05 transmembrane signal transduction	13	3.91566	NCU03241 NCU03628 NCU09189 NCU08414 NCU03051 NCU03794 NCU02729 NCU01367 NCU00794 NCU03133 NCU09520 NCU00285 NCU00650	568	5.6422	0.693996	0.0390453		01.06	01.06 lipid, fatty acid and isoprenoid metabolism	21	15.1079	NCU08785 NCU08747 NCU08384 NCU01386 NCU09533 NCU00591 NCU00988 NCU07159 NCU04475 NCU09559 NCU04917 NCU08269 NCU03913 NCU06137 NCU08943 NCU02904 NCU06960 NCU09774 NCU07737 NCU06022 NCU00721	1022	10.152	1.48817	0.0177207		18	18 REGULATION OF METABOLISM AND PROTEIN FUNCTION	5	18.5185	NCU06382 NCU07670 NCU06009 NCU04396 NCU05782	1079	10.7182	1.72777	0.0942719
01.01.09	01.01.09 metabolism of the cysteine - aromatic group	3	4.10959	NCU05254 NCU01095 NCU01147	316	3.13897	1.30922	0.207136		30.01.05	30.01.05 enzyme mediated signal transduction	2	3.57143	NCU05289 NCU01595	614	6.09914	0.585563	0.191513		16.03.01	16.03.01 DNA binding	22	6.62651	NCU03560 NCU04445 NCU03092 NCU09373 NCU09189 NCU08414 NCU07839 NCU08852 NCU03794 NCU01612 NCU01367 NCU01502 NCU02307 NCU07712 NCU06520 NCU02497 NCU07767 NCU00919 NCU00285 NCU02611 NCU06272 NCU03321	854	8.48316	0.781136	0.0392519		14.07.03	14.07.03 modification by phosphorylation, dephosphorylation, autophosphorylation	1	0.719424	NCU08177	408	4.05285	0.177511	0.0181891		10.01.05.01	10.01.05.01 DNA repair	3	11.1111	NCU07670 NCU05036 NCU05782	477	4.73825	2.34498	0.0970367
34.01.01	34.01.01 homeostasis of cations	2	2.73973	NCU01095 NCU03197	445	4.42038	0.619794	0.207354		40.01.05	40.01.05 growth regulators / regulation of cell size	2	3.57143	NCU01595 NCU01786	185	1.83769	1.94344	0.191551		14.13	14.13 protein/peptide degradation	14	4.21687	NCU03628 NCU01151 NCU03051 NCU04409 NCU02924 NCU03794 NCU02729 NCU01367 NCU01502 NCU09183 NCU00794 NCU09278 NCU09484 NCU00650	595	5.9104	0.713466	0.0413401		02.08	02.08 pyruvate dehydrogenase complex	2	1.43885	NCU03913 NCU09864	16	0.158935	9.05306	0.0187472		12.04.02	12.04.02 translation elongation	1	3.7037	NCU07547	42	0.417205	8.87743	0.101291
32.05.01.03.01	32.05.01.03.01 organic chemical agent resistance	1	1.36986	NCU01095	38	0.377471	3.62906	0.211178		01.03.04.03	01.03.04.03 pyrimidine nucleotide/nucleoside/nucleobase anabolism	1	1.78571	NCU01786	44	0.437072	4.08563	0.19329		16.19.05	16.19.05 GTP binding	12	3.61446	NCU03241 NCU03628 NCU03051 NCU03794 NCU01651 NCU01503 NCU03066 NCU06973 NCU01502 NCU02546 NCU00794 NCU04348	236	2.34429	1.54181	0.0419904		43.01.03.05	43.01.03.05 budding, cell polarity and filament formation	2	1.43885	NCU06961 NCU08177	512	5.08592	0.282908	0.0189783		01.05.09.04	01.05.09.04 aminosaccharide anabolism	1	3.7037	NCU07242	43	0.427138	8.67097	0.103433
02.13.01	02.13.01 anaerobic respiration	1	1.36986	NCU08060	38	0.377471	3.62906	0.211178		01.01	01.01 amino acid metabolism	4	7.14286	NCU09116 NCU01595 NCU01786 NCU01402	824	8.18516	0.87266	0.194787		20.01.01.07.08	20.01.01.07.08 organic anion transport	3	0.903614	NCU03591 NCU08358 NCU04446	26	0.25827	3.49873	0.0430047		01.25.03	01.25.03 extracellular protein degradation	2	1.43885	NCU07536 NCU08739	17	0.168869	8.52052	0.0209572		20.01.03.03	20.01.03.03 C4-dicarboxylate transport (e.g. malate, succinate, fumarate)	1	3.7037	NCU05089	44	0.437072	8.47391	0.105564
43.01.03.05	43.01.03.05 budding, cell polarity and filament formation	3	4.10959	NCU06850 NCU05254 NCU03197	512	5.08592	0.808032	0.212363		01.08.04	01.08.04 regulation of the metabolism of intercellular mediators	1	1.78571	NCU06217	45	0.447005	3.99484	0.196598		12.04	12.04 translation	20	6.0241	NCU04439 NCU03380 NCU03092 NCU03628 NCU03051 NCU07839 NCU04041 NCU07969 NCU03794 NCU01612 NCU09571 NCU01367 NCU06973 NCU01331 NCU07712 NCU00794 NCU00919 NCU02611 NCU03321 NCU09756	460	4.56939	1.31836	0.0436886		16.17.09	16.17.09 heavy metal binding (Cu, Fe, Zn)	7	5.03597	NCU05071 NCU07536 NCU03421 NCU00591 NCU05978 NCU05908 NCU06137	964	9.57584	0.525904	0.0209652		30.05.01.18.01	30.05.01.18.01 TGF-beta-receptor signalling pathway	1	3.7037	NCU05094	45	0.447005	8.2856	0.107683
01.03.04	01.03.04 pyrimidine nucleotide/nucleoside/nucleobase metabolism	2	2.73973	NCU05254 NCU08060	159	1.57942	1.73464	0.212541		14.07.04	14.07.04 modification by acetylation, deacetylation	2	3.57143	NCU01595 NCU04647	190	1.88735	1.89229	0.196611		34.01	34.01 homeostasis	12	3.61446	NCU03591 NCU03241 NCU09189 NCU05597 NCU07969 NCU08358 NCU00290 NCU08056 NCU05350 NCU04528 NCU11414 NCU07054	525	5.21506	0.693081	0.0438646		01.20.03	01.20.03 metabolism of derivatives of intermediates of glucose degradation	1	0.719424	NCU09864	2	0.0198669	36.2122	0.0272364		01.03.01.03	01.03.01.03 purine nucleotide/nucleoside/nucleobase anabolism	1	3.7037	NCU03117	47	0.466872	7.93302	0.111887
30.05.02	30.05.02 non-enzymatic receptor mediated signalling	1	1.36986	NCU04626	332	3.2979	0.415374	0.214923		18.01	18.01 regulation by	2	3.57143	NCU06217 NCU09349	598	5.9402	0.60123	0.199075		20.09.18.07	20.09.18.07 non-vesicular cellular import	8	2.40964	NCU04568 NCU05597 NCU06159 NCU00803 NCU04446 NCU05350 NCU11414 NCU07054	136	1.35095	1.78366	0.0446786		18.01.07	18.01.07 regulation by binding / dissociation	1	0.719424	NCU03421	373	3.70518	0.194167	0.0274907		40	40 CELL FATE	5	18.5185	NCU07670 NCU00925 NCU04396 NCU03117 NCU05782	1169	11.6122	1.59475	0.112821
20.01.03	20.01.03 C-compound and carbohydrate transport	3	4.10959	NCU07140 NCU06531 NCU03197	334	3.31777	1.23866	0.214925		42.04	42.04 cytoskeleton/structural proteins	2	3.57143	NCU04647 NCU06090	594	5.90047	0.605279	0.200962		30.01	30.01 cellular signalling	26	7.83133	NCU04439 NCU03380 NCU03241 NCU03628 NCU09189 NCU01151 NCU08414 NCU03051 NCU04409 NCU07839 NCU04041 NCU07969 NCU03794 NCU02729 NCU01367 NCU01502 NCU07712 NCU00794 NCU06520 NCU09484 NCU09520 NCU08905 NCU06272 NCU03321 NCU09756 NCU00650	958	9.51624	0.822943	0.0453154		20.01.01	20.01.01 ion transport	2	1.43885	NCU02051 NCU00721	474	4.70845	0.305588	0.0281225		10.01.05.03	10.01.05.03 DNA recombination	2	7.40741	NCU07670 NCU05782	249	2.47343	2.99479	0.114843
20.01.01.01.01.01	20.01.01.01.01.01 siderophore-iron transport	1	1.36986	NCU01095	39	0.387404	3.536	0.215179		01.03	01.03 nucleotide/nucleoside/nucleobase metabolism	4	7.14286	NCU09349 NCU02533 NCU01638 NCU01786	745	7.40042	0.965197	0.202707		01.05.25	01.05.25 regulation of C-compound and carbohydrate metabolism	10	3.01205	NCU04568 NCU04445 NCU08414 NCU05597 NCU02307 NCU06159 NCU00803 NCU05350 NCU09520 NCU07054	457	4.53958	0.663507	0.0454134		32.05	32.05 disease, virulence and defense	15	10.7914	NCU08747 NCU00710 NCU01386 NCU05060 NCU05319 NCU09976 NCU09491 NCU02051 NCU09823 NCU04106 NCU08739 NCU08943 NCU02903 NCU00701 NCU01038	706	7.01301	1.53876	0.0286287		01.07	01.07 metabolism of vitamins, cofactors, and prosthetic groups	3	11.1111	NCU06905 NCU06009 NCU05094	538	5.34419	2.0791	0.119522
01.01.09.03	01.01.09.03 metabolism of cysteine	1	1.36986	NCU01147	39	0.387404	3.536	0.215179		42.10.03	42.10.03 organization of chromosome structure	4	7.14286	NCU06217 NCU01595 NCU09349 NCU04647	693	6.88388	1.03762	0.202713		40	40 CELL FATE	33	9.93976	NCU04439 NCU03380 NCU04445 NCU03092 NCU09373 NCU09189 NCU01151 NCU02106 NCU08414 NCU03051 NCU04409 NCU07839 NCU04041 NCU03794 NCU02729 NCU01367 NCU05858 NCU07864 NCU07712 NCU00794 NCU03133 NCU06520 NCU09484 NCU09520 NCU01993 NCU00919 NCU00285 NCU05859 NCU02611 NCU06272 NCU03321 NCU09756 NCU00650	1169	11.6122	0.855976	0.0454598		30.05	30.05 transmembrane signal transduction	3	2.15827	NCU07536 NCU03421 NCU08177	568	5.6422	0.382524	0.0286579		20.09.01	20.09.01 nuclear transport	2	7.40741	NCU04047 NCU04396	258	2.56283	2.89032	0.120514
20.01.01.01	20.01.01.01 cation transport (H+, Na+, K+, Ca2+ , NH4+, etc.)	2	2.73973	NCU01095 NCU03197	429	4.26145	0.64291	0.216915		01.20.17.09	01.20.17.09 metabolism of alkaloids	1	1.78571	NCU09116	47	0.466872	3.82485	0.203088		30.01.05	30.01.05 enzyme mediated signal transduction	15	4.51807	NCU03628 NCU09189 NCU01151 NCU08414 NCU03051 NCU04409 NCU07969 NCU03794 NCU02729 NCU01367 NCU01502 NCU00794 NCU09520 NCU06272 NCU00650	614	6.09914	0.740773	0.0469085		20.09.18.07	20.09.18.07 non-vesicular cellular import	5	3.59712	NCU00988 NCU09020 NCU02188 NCU01633 NCU00721	136	1.35095	2.66266	0.0287		01.07.03	01.07.03 catabolism of vitamins, cofactors, and prosthetic groups	1	3.7037	NCU06009	52	0.516539	7.17023	0.122191
20.09.13	20.09.13 vacuolar/lysosomal transport	1	1.36986	NCU01095	328	3.25817	0.420439	0.218732		16.02	16.02 peptide binding	1	1.78571	NCU09903	47	0.466872	3.82485	0.203088		11.02	11.02 RNA synthesis	44	13.253	NCU03560 NCU08925 NCU04439 NCU03380 NCU04445 NCU08121 NCU03092 NCU03628 NCU09189 NCU08414 NCU03051 NCU07839 NCU03669 NCU04041 NCU03794 NCU01612 NCU02729 NCU01367 NCU03531 NCU01115 NCU07617 NCU10220 NCU01502 NCU02307 NCU01331 NCU07712 NCU00794 NCU06520 NCU08518 NCU02497 NCU09520 NCU11050 NCU01257 NCU09380 NCU07767 NCU00919 NCU05894 NCU00285 NCU03489 NCU02611 NCU06272 NCU03321 NCU09756 NCU00650	1489	14.7909	0.896025	0.0469751		14.13.04	14.13.04 lysosomal and vacuolar protein degradation	3	2.15827	NCU07159 NCU08739 NCU04994	53	0.526473	4.0995	0.0305191		10.01.05	10.01.05 DNA recombination and DNA repair	3	11.1111	NCU07670 NCU05036 NCU05782	558	5.54286	2.00458	0.126813
01.05.02	01.05.02 sugar, glucoside, polyol and carboxylate metabolism	2	2.73973	NCU08432 NCU08856	418	4.15218	0.659828	0.223358		01.03.01.03	01.03.01.03 purine nucleotide/nucleoside/nucleobase anabolism	1	1.78571	NCU01786	47	0.466872	3.82485	0.203088		40.10.02	40.10.02 apoptosis (type I programmed cell death)	24	7.22892	NCU04439 NCU03380 NCU04445 NCU03092 NCU09373 NCU09189 NCU08414 NCU03051 NCU04409 NCU07839 NCU04041 NCU03794 NCU01367 NCU05858 NCU07712 NCU00794 NCU03133 NCU06520 NCU09484 NCU00919 NCU02611 NCU06272 NCU09756 NCU00650	584	5.80113	1.24612	0.0473057		11.04.01	11.04.01 rRNA processing	1	0.719424	NCU06607	363	3.60584	0.199516	0.0308757		01.20.35.01.01	01.20.35.01.01 metabolism of melanins	1	3.7037	NCU06905	55	0.54634	6.77912	0.128237
01.05.03	01.05.03 polysaccharide metabolism	3	4.10959	NCU06850 NCU08432 NCU04691	364	3.61577	1.13657	0.224125		10.01.09	10.01.09 DNA restriction or modification	4	7.14286	NCU06217 NCU01595 NCU09349 NCU04647	729	7.24148	0.986381	0.203194		40.10	40.10 cell death	25	7.53012	NCU04439 NCU03380 NCU04445 NCU03092 NCU09373 NCU09189 NCU01151 NCU08414 NCU03051 NCU04409 NCU07839 NCU04041 NCU03794 NCU01367 NCU05858 NCU07712 NCU00794 NCU03133 NCU06520 NCU09484 NCU00919 NCU02611 NCU06272 NCU09756 NCU00650	620	6.15874	1.22267	0.0499292		30.01.05.05	30.01.05.05 G-protein mediated signal transduction	1	0.719424	NCU08177	362	3.59591	0.200068	0.0312348		20.01.11	20.01.11 amine / polyamine transport	1	3.7037	NCU07740	56	0.556273	6.65807	0.130229
32.07	32.07 detoxification	3	4.10959	NCU07055 NCU01095 NCU11286	459	4.55945	0.901334	0.225518		10.01.09.05	10.01.09.05 DNA conformation modification (e.g. chromatin)	4	7.14286	NCU06217 NCU01595 NCU09349 NCU04647	716	7.11235	1.00429	0.203279		34.07	34.07 cell adhesion	2	0.60241	NCU07969 NCU04533	174	1.72842	0.348532	0.0502142		32.01	32.01 stress response	11	7.91367	NCU08747 NCU08384 NCU03421 NCU07159 NCU09559 NCU02051 NCU08177 NCU06042 NCU08739 NCU00721 NCU06549	1232	12.238	0.646647	0.0315111		40.10.02	40.10.02 apoptosis (type I programmed cell death)	3	11.1111	NCU07670 NCU04396 NCU05782	584	5.80113	1.91533	0.136154
40.10.02.01	40.10.02.01 anti-apoptosis	2	2.73973	NCU03197 NCU11286	171	1.69862	1.61291	0.225597		16.06	16.06 motor protein binding	1	1.78571	NCU04647	48	0.476805	3.74516	0.206271		43.01.03.09	43.01.03.09 development of asco- basidio- or zygospore	9	2.71084	NCU09444 NCU03066 NCU01367 NCU07894 NCU02546 NCU08457 NCU09484 NCU09520 NCU00650	415	4.12238	0.657592	0.0508748		11.02.03.01	11.02.03.01 general transcription activities	2	1.43885	NCU03421 NCU01386	462	4.58925	0.313526	0.0317446		16.03	16.03 nucleic acid binding	5	18.5185	NCU07242 NCU07670 NCU05036 NCU03396 NCU05782	1290	12.8141	1.44516	0.13666
32.05.01.03	32.05.01.03 chemical agent resistance	2	2.73973	NCU01095 NCU08060	173	1.71849	1.59427	0.227619		01.01.03.02.01	01.01.03.02.01 biosynthesis of glutamate	1	1.78571	NCU09116	49	0.486739	3.66873	0.209412		10.01	10.01 DNA processing	32	9.63855	NCU04209 NCU08925 NCU04439 NCU03380 NCU04445 NCU03092 NCU09373 NCU03628 NCU09189 NCU08414 NCU03051 NCU07839 NCU04041 NCU08852 NCU03794 NCU01612 NCU02729 NCU01367 NCU01502 NCU07712 NCU00794 NCU06520 NCU02497 NCU00919 NCU02066 NCU05894 NCU00285 NCU02611 NCU06272 NCU03321 NCU09756 NCU00650	1117	11.0957	0.868678	0.0511453		32.01.09	32.01.09 DNA damage response	1	0.719424	NCU08177	356	3.53631	0.203439	0.0334723		01.01.09.05	01.01.09.05 metabolism of tyrosine	1	3.7037	NCU06009	60	0.596007	6.2142	0.138087
14.07.03	14.07.03 modification by phosphorylation, dephosphorylation, autophosphorylation	2	2.73973	NCU08175 NCU03197	408	4.05285	0.676001	0.229087		18.02.01.01.03	18.02.01.01.03 protease activator	1	1.78571	NCU01595	49	0.486739	3.66873	0.209412		14.10	14.10 assembly of protein complexes	21	6.3253	NCU04439 NCU03380 NCU03241 NCU03628 NCU09189 NCU03051 NCU07839 NCU04041 NCU03794 NCU06468 NCU02729 NCU01367 NCU07712 NCU00794 NCU06520 NCU08518 NCU00919 NCU05894 NCU06272 NCU09756 NCU00650	506	5.02632	1.25843	0.0520321		30	30 CELLULAR COMMUNICATION/SIGNAL TRANSDUCTION MECHANISM	10	7.19424	NCU08643 NCU07536 NCU03421 NCU05060 NCU09823 NCU08177 NCU04106 NCU08739 NCU02903 NCU06022	1118	11.1056	0.647804	0.038215		16.19	16.19 nucleotide/nucleoside/nucleobase binding	5	18.5185	NCU06382 NCU07670 NCU06009 NCU04396 NCU05782	1300	12.9135	1.43405	0.138526
30.01.05.05.01	30.01.05.05.01 small GTPase mediated signal transduction	1	1.36986	NCU03197	315	3.12904	0.437791	0.23132		01.05.02	01.05.02 sugar, glucoside, polyol and carboxylate metabolism	3	5.35714	NCU09489 NCU04850 NCU09028	418	4.15218	1.2902	0.210271		34.03	34.03 membrane excitability	1	0.301205	NCU03794	132	1.31121	0.229714	0.0529618		11.02.03.04.01	11.02.03.04.01 transcription activation	2	1.43885	NCU03421 NCU01386	438	4.35085	0.330705	0.0402556		02	02 ENERGY	4	14.8148	NCU07242 NCU06905 NCU06009 NCU05094	974	9.67518	1.53122	0.148204
10.03.01.01.11	10.03.01.01.11 M phase	1	1.36986	NCU03197	314	3.1191	0.439185	0.2323		18.02.09	18.02.09 regulator of transcription factor	3	5.35714	NCU06217 NCU01595 NCU09349	431	4.28132	1.25128	0.214616		32.05.05	32.05.05 virulence, disease factors	5	1.50602	NCU05105 NCU09444 NCU09484 NCU09520 NCU08905	279	2.77143	0.54341	0.0530855		30.01.05.01	30.01.05.01 protein kinase	1	0.719424	NCU08177	339	3.36744	0.213641	0.040645		40.10	40.10 cell death	3	11.1111	NCU07670 NCU04396 NCU05782	620	6.15874	1.80412	0.148732
34.11.03.13	34.11.03.13 osmosensing and response	2	2.73973	NCU03197 NCU08856	179	1.77809	1.54083	0.233418		14.13.01	14.13.01 cytoplasmic and nuclear protein degradation	3	5.35714	NCU06618 NCU01595 NCU09028	435	4.32105	1.23978	0.215845		20.01.23	20.01.23 allantoin and allantoate transport	3	0.903614	NCU04568 NCU06159 NCU00803	29	0.28807	3.13679	0.0546892		01.01.11.03.02	01.01.11.03.02 degradation of valine	2	1.43885	NCU09864 NCU06960	25	0.248336	5.79396	0.0414201		16.17	16.17 metal binding	5	18.5185	NCU07670 NCU06009 NCU05036 NCU03117 NCU05782	1373	13.6386	1.3578	0.151481
01.03.04.03	01.03.04.03 pyrimidine nucleotide/nucleoside/nucleobase anabolism	1	1.36986	NCU05254	44	0.437072	3.13418	0.234174		20.01.01.01	20.01.01.01 cation transport (H+, Na+, K+, Ca2+ , NH4+, etc.)	1	1.78571	NCU09903	429	4.26145	0.419039	0.21729		10.01.03	10.01.03 DNA synthesis and replication	16	4.81928	NCU04439 NCU03380 NCU03628 NCU09189 NCU07839 NCU04041 NCU03794 NCU02729 NCU01367 NCU07712 NCU00794 NCU06520 NCU02497 NCU05894 NCU09756 NCU00650	365	3.62571	1.3292	0.0549182		20.01	20.01 transported compounds (substrates)	18	12.9496	NCU08747 NCU09773 NCU03421 NCU05627 NCU05060 NCU00988 NCU07159 NCU02051 NCU09020 NCU09823 NCU04106 NCU06042 NCU06137 NCU08397 NCU02188 NCU02903 NCU01633 NCU00721	1700	16.8869	0.766847	0.0438699		01.01.09	01.01.09 metabolism of the cysteine - aromatic group	2	7.40741	NCU07242 NCU06009	316	3.13897	2.35982	0.155961
40.10.02.03.01	40.10.02.03.01 induction of apoptosis by extracellular signals	1	1.36986	NCU03197	44	0.437072	3.13418	0.234174		16.21	16.21 complex cofactor/cosubstrate/vitamine binding	2	3.57143	NCU09116 NCU01402	558	5.54286	0.644329	0.217755		18.02.01.01.03	18.02.01.01.03 protease activator	4	1.20482	NCU03051 NCU03794 NCU01367 NCU00794	49	0.486739	2.47529	0.0552528		20.01.01.01	20.01.01.01 cation transport (H+, Na+, K+, Ca2+ , NH4+, etc.)	2	1.43885	NCU02051 NCU00721	429	4.26145	0.337643	0.0439292		32.05.01	32.05.01 resistance proteins	2	7.40741	NCU06382 NCU07740	320	3.1787	2.33032	0.158306
30.01.05.01.06	30.01.05.01.06 serine/threonine kinase	2	2.73973	NCU08175 NCU03197	180	1.78802	1.53227	0.234346		34.01.01	34.01.01 homeostasis of cations	3	5.35714	NCU06618 NCU09903 NCU06341	445	4.42038	1.21192	0.2187		43.01.03	43.01.03 fungal and other eukaryotic cell type differentiation	27	8.13253	NCU03628 NCU09189 NCU03484 NCU08414 NCU03051 NCU07839 NCU04041 NCU07115 NCU09444 NCU03794 NCU02729 NCU03066 NCU01367 NCU07596 NCU07894 NCU01592 NCU02546 NCU08457 NCU00794 NCU09484 NCU09520 NCU08905 NCU00919 NCU01593 NCU05859 NCU00777 NCU00650	954	9.47651	0.858178	0.0555576		42.27	42.27 extracellular / secretion proteins	3	2.15827	NCU08739 NCU00701 NCU01038	63	0.625807	3.44878	0.0451203		01.05.09	01.05.09 aminosaccharide metabolism	1	3.7037	NCU07242	71	0.705275	5.25143	0.158791
01.03.01	01.03.01 purin nucleotide/nucleoside/nucleobase metabolism	1	1.36986	NCU05254	308	3.0595	0.447741	0.238216		01.02	01.02 nitrogen, sulfur and selenium metabolism	1	1.78571	NCU09116	426	4.23165	0.42199	0.219506		43	43 CELL TYPE DIFFERENTIATION	27	8.13253	NCU03628 NCU09189 NCU03484 NCU08414 NCU03051 NCU07839 NCU04041 NCU07115 NCU09444 NCU03794 NCU02729 NCU03066 NCU01367 NCU07596 NCU07894 NCU01592 NCU02546 NCU08457 NCU00794 NCU09484 NCU09520 NCU08905 NCU00919 NCU01593 NCU05859 NCU00777 NCU00650	954	9.47651	0.858178	0.0555576		01.05.11	01.05.11 aromate metabolism	4	2.8777	NCU08747 NCU04298 NCU02904 NCU07737	108	1.07281	2.68239	0.0454679		20.03.02.03.01	20.03.02.03.01 proton driven antiporter	1	3.7037	NCU07740	71	0.705275	5.25143	0.158791
40.01.05	40.01.05 growth regulators / regulation of cell size	2	2.73973	NCU05254 NCU03197	185	1.83769	1.49086	0.238819		40.10	40.10 cell death	3	5.35714	NCU06217 NCU01595 NCU09349	620	6.15874	0.869844	0.223424		43.01	43.01 fungal/microorganismic cell type differentiation	27	8.13253	NCU03628 NCU09189 NCU03484 NCU08414 NCU03051 NCU07839 NCU04041 NCU07115 NCU09444 NCU03794 NCU02729 NCU03066 NCU01367 NCU07596 NCU07894 NCU01592 NCU02546 NCU08457 NCU00794 NCU09484 NCU09520 NCU08905 NCU00919 NCU01593 NCU05859 NCU00777 NCU00650	954	9.47651	0.858178	0.0555576		20.09.13	20.09.13 vacuolar/lysosomal transport	1	0.719424	NCU02051	328	3.25817	0.220806	0.0460143		30.01.09.08	30.01.09.08 hormone mediated signal transduction	1	3.7037	NCU05782	72	0.715208	5.1785	0.160609
01.03.01.03	01.03.01.03 purine nucleotide/nucleoside/nucleobase anabolism	1	1.36986	NCU05254	47	0.466872	2.93413	0.244788		01.07	01.07 metabolism of vitamins, cofactors, and prosthetic groups	2	3.57143	NCU09489 NCU01402	538	5.34419	0.668282	0.226802		20.03.02.03	20.03.02.03 antiporter	1	0.301205	NCU09444	130	1.29135	0.233248	0.0558161		02.16.05	02.16.05 butyrate and butanol-acetoine fermentation	2	1.43885	NCU03913 NCU09864	27	0.268203	5.36477	0.0471482		32.05.01.01	32.05.01.01 antibiotic resistance	1	3.7037	NCU07740	74	0.735075	5.03854	0.164212
20.09.18.09.01	20.09.18.09.01 endocytosis	1	1.36986	NCU03197	301	2.98997	0.458153	0.245183		14.13	14.13 protein/peptide degradation	3	5.35714	NCU06618 NCU01595 NCU09028	595	5.9104	0.906393	0.227204		34.05	34.05 cell motility	8	2.40964	NCU03628 NCU09189 NCU03051 NCU03794 NCU02729 NCU01367 NCU06973 NCU00794	373	3.70518	0.650344	0.0572514		01.01.06.05.01.02	01.01.06.05.01.02 degradation of homocysteine	1	0.719424	NCU08216	4	0.0397338	18.1061	0.0529892		10.03.01	10.03.01 mitotic cell cycle and cell cycle control	4	14.8148	NCU05036 NCU02653 NCU00925 NCU05094	1048	10.4103	1.4231	0.164641
20.09.18.09	20.09.18.09 vesicular cellular import	1	1.36986	NCU03197	301	2.98997	0.458153	0.245183		40.10.02	40.10.02 apoptosis (type I programmed cell death)	3	5.35714	NCU06217 NCU01595 NCU09349	584	5.80113	0.923465	0.228482		10.03.01.01	10.03.01.01 mitotic cell cycle	13	3.91566	NCU04445 NCU09488 NCU03628 NCU09189 NCU08414 NCU03051 NCU03794 NCU02729 NCU01367 NCU01502 NCU00794 NCU03321 NCU00650	530	5.26473	0.743754	0.0573916		01.01.11.07	01.01.11.07 metabolism of the hydroxyamino acid group	1	0.719424	NCU08216	4	0.0397338	18.1061	0.0529892		01.01.09.02	01.01.09.02 metabolism of serine	1	3.7037	NCU07242	75	0.745008	4.97136	0.165998
34.11.03	34.11.03 chemoperception and response	2	2.73973	NCU03197 NCU08856	360	3.57604	0.766134	0.253835		14.10	14.10 assembly of protein complexes	3	5.35714	NCU07956 NCU01595 NCU09349	506	5.02632	1.06582	0.229503		20.09.16.09	20.09.16.09 vesicular cellular export	1	0.301205	NCU02307	128	1.27148	0.236893	0.0588094		18.01.05	18.01.05 regulation by processing	1	0.719424	NCU03421	4	0.0397338	18.1061	0.0529892		11.02	11.02 RNA synthesis	5	18.5185	NCU07670 NCU05036 NCU00925 NCU03396 NCU05782	1489	14.7909	1.25202	0.169134
40.10.02.03.02	40.10.02.03.02 induction of apoptosis by intracellular signals	1	1.36986	NCU03197	50	0.496672	2.75808	0.254838		43.01.03.05	43.01.03.05 budding, cell polarity and filament formation	3	5.35714	NCU01595 NCU01786 NCU06090	512	5.08592	1.05333	0.229979		18.02.09	18.02.09 regulator of transcription factor	18	5.42169	NCU04439 NCU03380 NCU03092 NCU03628 NCU03051 NCU07839 NCU04041 NCU03794 NCU02729 NCU01367 NCU02307 NCU07712 NCU00794 NCU06520 NCU00919 NCU00285 NCU09756 NCU00650	431	4.28132	1.26636	0.0593059		01.05.09.07	01.05.09.07 aminosaccharide catabolism	2	1.43885	NCU05319 NCU00701	29	0.28807	4.99479	0.0530578		42.10.03	42.10.03 organization of chromosome structure	3	11.1111	NCU05036 NCU03396 NCU05782	693	6.88388	1.61408	0.172464
42.02	42.02 eukaryotic plasma membrane	1	1.36986	NCU08856	50	0.496672	2.75808	0.254838		34.01	34.01 homeostasis	3	5.35714	NCU06618 NCU09903 NCU06341	525	5.21506	1.02724	0.230672		32.05	32.05 disease, virulence and defense	19	5.72289	NCU03591 NCU09189 NCU03051 NCU05105 NCU09444 NCU03794 NCU06811 NCU01367 NCU06973 NCU08128 NCU08358 NCU00794 NCU00290 NCU08056 NCU07194 NCU09484 NCU09520 NCU04528 NCU08905	706	7.01301	0.816039	0.0597941		30.01.05.05.01	30.01.05.05.01 small GTPase mediated signal transduction	1	0.719424	NCU08177	315	3.12904	0.229919	0.0531917		10.01	10.01 DNA processing	4	14.8148	NCU07670 NCU05036 NCU03396 NCU05782	1117	11.0957	1.33519	0.178095
02.11	02.11 electron transport and membrane-associated energy conservation	1	1.36986	NCU08060	290	2.8807	0.475531	0.256242		42.01	42.01 cell wall	3	5.35714	NCU09903 NCU09349 NCU03808	540	5.36406	0.99871	0.230918		40.10.02.03	40.10.02.03 induction of apoptosis	8	2.40964	NCU03092 NCU09373 NCU09189 NCU04409 NCU03133 NCU09484 NCU02611 NCU00650	148	1.47015	1.63904	0.0600396		10.03.01.01.11	10.03.01.01.11 M phase	1	0.719424	NCU08177	314	3.1191	0.230651	0.0537839		30.05.01.18	30.05.01.18 transmembrane receptor protein serine/threonine kinase signalling pathways	1	3.7037	NCU05094	85	0.844343	4.38649	0.183291
30.05.01.12.05	30.05.01.12.05 insulin receptor signalling pathway	1	1.36986	NCU03197	52	0.516539	2.652	0.261235		10.03.03	10.03.03 cytokinesis (cell division) /septum formation and hydrolysis	2	3.57143	NCU06217 NCU01595	521	5.17533	0.690088	0.234233		16.17.09	16.17.09 heavy metal binding (Cu, Fe, Zn)	28	8.43373	NCU08925 NCU04439 NCU03380 NCU04445 NCU07044 NCU01151 NCU07839 NCU04041 NCU08852 NCU07969 NCU01612 NCU08663 NCU05006 NCU02729 NCU01367 NCU08128 NCU05858 NCU02307 NCU07712 NCU06520 NCU08518 NCU02497 NCU00776 NCU11050 NCU00919 NCU00285 NCU09756 NCU05762	964	9.57584	0.88073	0.0609873		42.01	42.01 cell wall	11	7.91367	NCU06961 NCU07536 NCU00642 NCU05319 NCU00988 NCU09923 NCU10045 NCU03913 NCU02188 NCU01633 NCU02904	540	5.36406	1.47531	0.0567858		01.05	01.05 C-compound and carbohydrate metabolism	5	18.5185	NCU07242 NCU06905 NCU06009 NCU02653 NCU05094	1666	16.5491	1.119	0.187493
40.01.03	40.01.03 directional cell growth (morphogenesis)	2	2.73973	NCU06850 NCU03197	341	3.38731	0.808822	0.261759		20.09.07	20.09.07 vesicular transport (Golgi network, etc.)	2	3.57143	NCU04787 NCU01595	521	5.17533	0.690088	0.234233		34.03.01	34.03.01 synaptic transmission	1	0.301205	NCU03794	126	1.25161	0.240653	0.0619473		01.03.01	01.03.01 purin nucleotide/nucleoside/nucleobase metabolism	1	0.719424	NCU00591	308	3.0595	0.235144	0.0574637		01.20.15	01.20.15 metabolism of derivatives of dehydroquinic acid, shikimic acid and chorismic acid	1	3.7037	NCU06905	89	0.884077	4.18935	0.189924
30.01.05.01	30.01.05.01 protein kinase	2	2.73973	NCU08175 NCU03197	339	3.36744	0.813594	0.262511		16.21.17	16.21.17 pyridoxal phosphate binding	1	1.78571	NCU09116	58	0.57614	3.09945	0.235888		20.03	20.03 transport facilities	21	6.3253	NCU03591 NCU04568 NCU05597 NCU04455 NCU07969 NCU09444 NCU03066 NCU05863 NCU07894 NCU08358 NCU02546 NCU06159 NCU00290 NCU00803 NCU08056 NCU04446 NCU05350 NCU04528 NCU08905 NCU11414 NCU07054	754	7.48982	0.84452	0.0638675		30.01	30.01 cellular signalling	9	6.47482	NCU08643 NCU03421 NCU05060 NCU09823 NCU08177 NCU04106 NCU08739 NCU02903 NCU06022	958	9.51624	0.680397	0.0589542		30.01	30.01 cellular signalling	1	3.7037	NCU05782	958	9.51624	0.389198	0.190683
34.11.12	34.11.12 perception of nutrients and nutritional adaptation	2	2.73973	NCU07140 NCU03197	225	2.23503	1.22581	0.264849		30.01.05.05.03	30.01.05.05.03 trimeric G-protein mediated signal transduction	1	1.78571	NCU01595	58	0.57614	3.09945	0.235888		10.01.05.03.03	10.01.05.03.03 somatic / mitotic recombination	5	1.50602	NCU03092 NCU08852 NCU03794 NCU00794 NCU02611	75	0.745008	2.02149	0.0642101		16.13.01	16.13.01 sugar binding	3	2.15827	NCU00988 NCU02188 NCU01633	72	0.715208	3.01769	0.0599069		16.01.01	16.01.01 receptor binding	1	3.7037	NCU05782	90	0.89401	4.1428	0.191558
34.01.01.01	34.01.01.01 homeostasis of metal ions (Na, K, Ca etc.)	2	2.73973	NCU01095 NCU03197	322	3.19857	0.856547	0.268179		01.20.05.11	01.20.05.11 metabolism of polyketides	1	1.78571	NCU04647	58	0.57614	3.09945	0.235888		16.19	16.19 nucleotide/nucleoside/nucleobase binding	44	13.253	NCU03591 NCU04439 NCU03380 NCU04445 NCU03092 NCU03241 NCU09373 NCU03628 NCU09189 NCU08414 NCU03051 NCU04409 NCU07839 NCU04041 NCU07969 NCU03794 NCU01651 NCU06468 NCU01612 NCU01503 NCU02729 NCU03066 NCU01367 NCU05863 NCU06973 NCU08358 NCU10220 NCU01502 NCU02546 NCU07712 NCU00794 NCU00290 NCU06520 NCU08056 NCU08518 NCU04348 NCU07767 NCU04410 NCU00919 NCU02611 NCU06272 NCU00777 NCU09756 NCU00650	1300	12.9135	1.02629	0.0644283		20.09.18.09.01	20.09.18.09.01 endocytosis	1	0.719424	NCU06960	301	2.98997	0.240613	0.0620422		14	14 PROTEIN FATE (folding, modification, destination)	5	18.5185	NCU07242 NCU07670 NCU04047 NCU04396 NCU05782	1845	18.3272	1.01044	0.194449
32.05.01	32.05.01 resistance proteins	2	2.73973	NCU01095 NCU08060	320	3.1787	0.861901	0.268754		01.01.09.07	01.01.09.07 metabolism of histidine	1	1.78571	NCU01786	58	0.57614	3.09945	0.235888		30.01.05.05	30.01.05.05 G-protein mediated signal transduction	8	2.40964	NCU03628 NCU03051 NCU03794 NCU02729 NCU01367 NCU01502 NCU00794 NCU00650	362	3.59591	0.670106	0.0653244		20.09.18.09	20.09.18.09 vesicular cellular import	1	0.719424	NCU06960	301	2.98997	0.240613	0.0620422		01.05.11.07.01	01.05.11.07.01 aerobic aromate catabolism	1	3.7037	NCU06009	92	0.913877	4.05274	0.194795
01.05.02.07	01.05.02.07 sugar, glucoside, polyol and carboxylate catabolism	2	2.73973	NCU08432 NCU08856	319	3.16877	0.864603	0.269033		01.01.09.05	01.01.09.05 metabolism of tyrosine	1	1.78571	NCU09116	60	0.596007	2.99613	0.241348		30.05.01.12	30.05.01.12 transmembrane receptor protein tyrosine kinase signalling pathways	1	0.301205	NCU03133	123	1.22181	0.246523	0.0669372		16.21	16.21 complex cofactor/cosubstrate/vitamine binding	11	7.91367	NCU08216 NCU08747 NCU08384 NCU00591 NCU04298 NCU08269 NCU03913 NCU09864 NCU06042 NCU06137 NCU08943	558	5.54286	1.42772	0.0640463		16.07	16.07 structural protein binding	1	3.7037	NCU07547	94	0.933744	3.96651	0.197994
30.05.01	30.05.01 receptor enzyme mediated signalling	1	1.36986	NCU03197	277	2.75156	0.497849	0.269422		01.20.37	01.20.37 metabolism of peptide derived compounds	1	1.78571	NCU09903	62	0.615874	2.89948	0.246659		01.20	01.20 secondary metabolism	41	12.3494	NCU03591 NCU08925 NCU04568 NCU07766 NCU07044 NCU03484 NCU05896 NCU05597 NCU02924 NCU09444 NCU02302 NCU01612 NCU05006 NCU07596 NCU08128 NCU05858 NCU09391 NCU01592 NCU04260 NCU08358 NCU02307 NCU06159 NCU00290 NCU00852 NCU05923 NCU00803 NCU09278 NCU08056 NCU04446 NCU00776 NCU07765 NCU05350 NCU04528 NCU08905 NCU00848 NCU05098 NCU00285 NCU03489 NCU05821 NCU07054 NCU05762	1225	12.1685	1.01487	0.0671962		18.01.01	18.01.01 regulation by modification	1	0.719424	NCU08177	297	2.95023	0.243853	0.0648027		40.01	40.01 cell growth / morphogenesis	3	11.1111	NCU00925 NCU03117 NCU05782	792	7.86729	1.41232	0.199576
01.07.01	01.07.01 biosynthesis of vitamins, cofactors, and prosthetic groups	1	1.36986	NCU01148	276	2.74163	0.499653	0.270438		42.27	42.27 extracellular / secretion proteins	1	1.78571	NCU04850	63	0.625807	2.85346	0.249259		11.02.03.01.01	11.02.03.01.01 transcription initiation	8	2.40964	NCU03628 NCU03051 NCU03794 NCU02729 NCU01367 NCU01502 NCU00794 NCU00650	154	1.52975	1.57518	0.068118		20.01.15	20.01.15 electron transport	3	2.15827	NCU08747 NCU06042 NCU06137	467	4.63892	0.465253	0.0677338		01.05.11.07	01.05.11.07 aromate catabolism	1	3.7037	NCU06009	95	0.943677	3.92476	0.199579
16.17.07	16.17.07 magnesium binding	1	1.36986	NCU05254	275	2.7317	0.501469	0.271455		32.01.06	32.01.06 cold shock response	1	1.78571	NCU09349	65	0.645674	2.76566	0.254352		01.06.02	01.06.02 membrane lipid metabolism	5	1.50602	NCU02302 NCU09278 NCU01993 NCU05098 NCU00261	262	2.60256	0.57867	0.0688768		01.01.05.03	01.01.05.03 metabolism of urea (urea cycle)	2	1.43885	NCU00591 NCU09532	34	0.337737	4.26026	0.0684446		42.19	42.19 peroxisome	1	3.7037	NCU05094	95	0.943677	3.92476	0.199579
42.04.03	42.04.03 actin cytoskeleton	1	1.36986	NCU03197	275	2.7317	0.501469	0.271455		14.07.02.02	14.07.02.02 N-directed glycosylation, deglycosylation	1	1.78571	NCU09028	66	0.655607	2.72376	0.256845		20.01.03.01	20.01.03.01 sugar transport	7	2.10843	NCU05597 NCU05597 NCU00803 NCU05350 NCU05350 NCU07054 NCU07054	128	1.27148	1.65825	0.0692177		02.11	02.11 electron transport and membrane-associated energy conservation	1	0.719424	NCU06042	290	2.8807	0.24974	0.0698978		11.04.03.11	11.04.03.11 control of mRNA stability	1	3.7037	NCU05782	95	0.943677	3.92476	0.199579
30.01.09	30.01.09 second messenger mediated signal transduction	2	2.73973	NCU03197 NCU08856	306	3.03963	0.901334	0.272177		42.16	42.16 mitochondrion	2	3.57143	NCU01595 NCU09349	274	2.72176	1.31217	0.257907		32.01.07	32.01.07 unfolded protein response (e.g. ER quality control)	2	0.60241	NCU09189 NCU04410	159	1.57942	0.381412	0.0696806		02.13	02.13 respiration	2	1.43885	NCU01386 NCU06042	372	3.69524	0.389379	0.0744908		01.01.09.04	01.01.09.04 metabolism of phenylalanine	1	3.7037	NCU06009	96	0.953611	3.88387	0.201154
42.16	42.16 mitochondrion	1	1.36986	NCU08060	274	2.72176	0.5033	0.272471		32.07	32.07 detoxification	2	3.57143	NCU09903 NCU06341	459	4.55945	0.783302	0.258067		20.09.18	20.09.18 cellular import	15	4.51807	NCU03591 NCU04568 NCU09189 NCU05597 NCU06973 NCU08358 NCU06159 NCU00803 NCU08056 NCU04446 NCU05350 NCU04528 NCU11414 NCU02611 NCU07054	565	5.6124	0.805017	0.0702785		02	02 ENERGY	10	7.19424	NCU08384 NCU01386 NCU00591 NCU09559 NCU08398 NCU03913 NCU09864 NCU06042 NCU08943 NCU06960	974	9.67518	0.743578	0.0761251		18.02.07	18.02.07 regulator of receptor activity	1	3.7037	NCU05782	97	0.963544	3.84383	0.202719
01.06.05	01.06.05 fatty acid metabolism	2	2.73973	NCU08060 NCU11286	253	2.51316	1.09015	0.27348		01.07.01	01.07.01 biosynthesis of vitamins, cofactors, and prosthetic groups	2	3.57143	NCU09489 NCU01402	276	2.74163	1.30267	0.258814		01.20.05	01.20.05 metabolism of acetic acid derivatives	1	0.301205	NCU05858	121	1.20195	0.250597	0.0704608		02.09	02.09 anaplerotic reactions	1	0.719424	NCU00591	6	0.0596007	12.0707	0.0773186		10.03	10.03 cell cycle	4	14.8148	NCU05036 NCU02653 NCU00925 NCU05094	1295	12.8638	1.15167	0.202735
18.01.01	18.01.01 regulation by modification	2	2.73973	NCU08175 NCU03197	297	2.95023	0.928647	0.273778		32.05.05	32.05.05 virulence, disease factors	2	3.57143	NCU08431 NCU04850	279	2.77143	1.28866	0.260129		20.09.16.09.03	20.09.16.09.03 exocytosis	1	0.301205	NCU02307	121	1.20195	0.250597	0.0704608		34.11.11	34.11.11 rhythm (e.g. circadian, ultradian)	2	1.43885	NCU09559 NCU08177	38	0.377471	3.81181	0.081179		01.06.10	01.06.10 regulation of lipid, fatty acid and isoprenoid metabolism	1	3.7037	NCU02653	99	0.983411	3.76618	0.205821
16.21.07	16.21.07 NAD/NADP binding	2	2.73973	NCU08060 NCU08856	295	2.93037	0.934943	0.274066		01.08	01.08 metabolism of intercellular mediators	1	1.78571	NCU06217	69	0.685408	2.60533	0.264114		10.03.04.09	10.03.04.09 nuclear migration	5	1.50602	NCU03628 NCU03051 NCU03794 NCU02729 NCU00794	78	0.774809	1.94374	0.0710776		42.04.03	42.04.03 actin cytoskeleton	1	0.719424	NCU08177	275	2.7317	0.263362	0.0820213		43.01.03.09	43.01.03.09 development of asco- basidio- or zygospore	2	7.40741	NCU07242 NCU07740	415	4.12238	1.79688	0.208513
16.17.01	16.17.01 calcium binding	2	2.73973	NCU03197 NCU11286	257	2.5529	1.07318	0.274134		11.02.03.04.01	11.02.03.04.01 transcription activation	2	3.57143	NCU06217 NCU01595	438	4.35085	0.820858	0.264456		14.01	14.01 protein folding and stabilization	4	1.20482	NCU03241 NCU06468 NCU09471 NCU02611	227	2.25489	0.534313	0.0710948		42.16	42.16 mitochondrion	1	0.719424	NCU06042	274	2.72176	0.264323	0.0828911		11.02.03	11.02.03 mRNA synthesis	4	14.8148	NCU07670 NCU05036 NCU03396 NCU05782	1426	14.1651	1.04587	0.210875
32.05.05	32.05.05 virulence, disease factors	2	2.73973	NCU06531 NCU01095	279	2.77143	0.98856	0.275398		01.05.13.01	01.05.13.01 S-adenosyl-methionine - homocysteine cycle	1	1.78571	NCU08968	71	0.705275	2.53194	0.268787		01.03	01.03 nucleotide/nucleoside/nucleobase metabolism	27	8.13253	NCU04439 NCU03380 NCU04445 NCU03092 NCU01173 NCU03628 NCU08414 NCU03051 NCU07839 NCU04041 NCU00427 NCU03794 NCU01115 NCU06973 NCU10220 NCU02307 NCU05264 NCU07712 NCU00794 NCU06520 NCU11050 NCU00919 NCU01675 NCU02611 NCU06272 NCU00261 NCU09756	745	7.40042	1.09893	0.071379		20.03.02.02.01	20.03.02.02.01 proton driven symporter	3	2.15827	NCU00988 NCU02188 NCU01633	87	0.86421	2.4974	0.0866787		16.03.01	16.03.01 DNA binding	3	11.1111	NCU07670 NCU05036 NCU05782	854	8.48316	1.30978	0.213025
16.05	16.05 polysaccharide binding	1	1.36986	NCU04691	57	0.566206	2.41937	0.276206		20.03.02.03.01	20.03.02.03.01 proton driven antiporter	1	1.78571	NCU06341	71	0.705275	2.53194	0.268787		34.01.01	34.01.01 homeostasis of cations	11	3.31325	NCU03591 NCU03241 NCU05597 NCU07969 NCU08358 NCU00290 NCU08056 NCU05350 NCU04528 NCU11414 NCU07054	445	4.42038	0.74954	0.07151		02.10	02.10 tricarboxylic-acid pathway (citrate cycle, Krebs cycle, TCA cycle)	3	2.15827	NCU03913 NCU09864 NCU06042	88	0.874143	2.46902	0.0885151		11.06	11.06 RNA modification	1	3.7037	NCU03396	104	1.03308	3.58511	0.21341
16.21.17	16.21.17 pyridoxal phosphate binding	1	1.36986	NCU01147	58	0.57614	2.37766	0.27903		20.09.16	20.09.16 cellular export and secretion	2	3.57143	NCU09903 NCU06341	414	4.11245	0.868444	0.270327		16.19.03	16.19.03 ATP binding	31	9.33735	NCU03591 NCU04439 NCU03380 NCU04445 NCU03241 NCU09373 NCU09189 NCU08414 NCU03051 NCU04409 NCU07839 NCU04041 NCU07969 NCU03794 NCU06468 NCU01612 NCU01367 NCU05863 NCU08358 NCU01502 NCU07712 NCU00794 NCU00290 NCU06520 NCU08056 NCU07767 NCU04410 NCU00919 NCU06272 NCU09756 NCU00650	997	9.90365	0.942819	0.0716134		01.05.02.04	01.05.02.04 sugar, glucoside, polyol and carboxylate anabolism	4	2.8777	NCU06961 NCU08398 NCU03913 NCU06042	144	1.43042	2.01179	0.0890932		18.02.09	18.02.09 regulator of transcription factor	2	7.40741	NCU07670 NCU05782	431	4.28132	1.73017	0.215771
34.11.03.03	34.11.03.03 chemotaxis	1	1.36986	NCU03197	58	0.57614	2.37766	0.27903		01.01.09.04.01	01.01.09.04.01 biosynthesis of phenylalanine	1	1.78571	NCU09116	72	0.715208	2.49678	0.271073		01.20.35.01.01	01.20.35.01.01 metabolism of melanins	4	1.20482	NCU00776 NCU04528 NCU05821 NCU05762	55	0.54634	2.20526	0.0728335		01.20.15	01.20.15 metabolism of derivatives of dehydroquinic acid, shikimic acid and chorismic acid	3	2.15827	NCU04298 NCU08943 NCU06960	89	0.884077	2.44127	0.0903544		01.05.11	01.05.11 aromate metabolism	1	3.7037	NCU06009	108	1.07281	3.45233	0.219314
01.20.19.01	01.20.19.01 metabolism of porphyrins	1	1.36986	NCU08060	58	0.57614	2.37766	0.27903		30.01.09.08	30.01.09.08 hormone mediated signal transduction	1	1.78571	NCU09349	72	0.715208	2.49678	0.271073		10.03.02	10.03.02 meiosis	8	2.40964	NCU04445 NCU07058 NCU09373 NCU03628 NCU08414 NCU03051 NCU01367 NCU02307	352	3.49657	0.689143	0.0731407		01.01.11.02	01.01.11.02 metabolism of isoleucine	2	1.43885	NCU03913 NCU09864	41	0.407271	3.5329	0.0908615		01.04	01.04 phosphate metabolism	3	11.1111	NCU06382 NCU04396 NCU05782	913	9.06924	1.22514	0.22311
01.06.06	01.06.06 isoprenoid metabolism	1	1.36986	NCU08060	267	2.65223	0.516495	0.279579		30.01.05.05.01	30.01.05.05.01 small GTPase mediated signal transduction	2	3.57143	NCU05289 NCU01595	315	3.12904	1.14138	0.271725		01.04	01.04 phosphate metabolism	28	8.43373	NCU03591 NCU04439 NCU03380 NCU04445 NCU09373 NCU03628 NCU09189 NCU08414 NCU03051 NCU04409 NCU07839 NCU04041 NCU07969 NCU03794 NCU06468 NCU01612 NCU05863 NCU06973 NCU08358 NCU10220 NCU07712 NCU00794 NCU00290 NCU06520 NCU08056 NCU01993 NCU00919 NCU09756	913	9.06924	0.929928	0.0732312		01.07.01	01.07.01 biosynthesis of vitamins, cofactors, and prosthetic groups	6	4.31655	NCU04917 NCU08269 NCU06042 NCU06137 NCU06960 NCU06549	276	2.74163	1.57444	0.0947068		34.01.01.03	34.01.01.03 homeostasis of protons	1	3.7037	NCU07740	111	1.10261	3.35903	0.223645
01.01.09.06	01.01.09.06 metabolism of tryptophan	1	1.36986	NCU05254	61	0.60594	2.26072	0.287174		01.05.02.07	01.05.02.07 sugar, glucoside, polyol and carboxylate catabolism	2	3.57143	NCU09489 NCU04850	319	3.16877	1.12707	0.272559		10.01.05	10.01.05 DNA recombination and DNA repair	21	6.3253	NCU04209 NCU04439 NCU03380 NCU04445 NCU03092 NCU09373 NCU08414 NCU07839 NCU04041 NCU08852 NCU03794 NCU01612 NCU01367 NCU01502 NCU07712 NCU00794 NCU06520 NCU00919 NCU02066 NCU02611 NCU09756	558	5.54286	1.14116	0.0753071		01.05.11.07.01	01.05.11.07.01 aerobic aromate catabolism	3	2.15827	NCU08747 NCU02904 NCU07737	92	0.913877	2.36167	0.0958842		30	30 CELLULAR COMMUNICATION/SIGNAL TRANSDUCTION MECHANISM	2	7.40741	NCU05094 NCU05782	1118	11.1056	0.666998	0.228269
34.05.01	34.05.01 cell migration	1	1.36986	NCU03197	242	2.40389	0.569852	0.304625		32.01.09	32.01.09 DNA damage response	1	1.78571	NCU06217	356	3.53631	0.504966	0.273384		34.11	34.11 cellular sensing and response to external stimulus	28	8.43373	NCU03591 NCU04568 NCU03092 NCU03628 NCU09189 NCU01151 NCU08414 NCU03051 NCU05597 NCU09444 NCU03794 NCU06973 NCU05858 NCU08358 NCU02307 NCU06159 NCU00794 NCU00290 NCU00803 NCU09278 NCU08056 NCU05350 NCU09484 NCU09520 NCU00285 NCU09933 NCU00261 NCU07054	814	8.08582	1.04303	0.0777572		40.01.03	40.01.03 directional cell growth (morphogenesis)	2	1.43885	NCU03421 NCU03913	341	3.38731	0.424777	0.0972088		43	43 CELL TYPE DIFFERENTIATION	3	11.1111	NCU07242 NCU07740 NCU05782	954	9.47651	1.17249	0.228542
41.01	41.01 fungal/microorganismic development	1	1.36986	NCU04691	237	2.35423	0.581874	0.309503		11.02.03.04.03	11.02.03.04.03 transcription repression	2	3.57143	NCU01595 NCU09349	332	3.2979	1.08294	0.27468		14.13.01	14.13.01 cytoplasmic and nuclear protein degradation	11	3.31325	NCU03628 NCU01151 NCU03051 NCU03794 NCU02729 NCU01367 NCU01502 NCU00794 NCU09278 NCU09484 NCU00650	435	4.32105	0.766771	0.0779482		43	43 CELL TYPE DIFFERENTIATION	11	7.91367	NCU06961 NCU09773 NCU05060 NCU07159 NCU09559 NCU09823 NCU08177 NCU04106 NCU08739 NCU08397 NCU02903	954	9.47651	0.835083	0.101301		43.01	43.01 fungal/microorganismic cell type differentiation	3	11.1111	NCU07242 NCU07740 NCU05782	954	9.47651	1.17249	0.228542
41	41 DEVELOPMENT (Systemic)	1	1.36986	NCU04691	237	2.35423	0.581874	0.309503		20.01.03	20.01.03 C-compound and carbohydrate transport	2	3.57143	NCU08431 NCU06341	334	3.31777	1.07645	0.274928		18.02.01.01	18.02.01.01 enzyme activator	9	2.71084	NCU03628 NCU09189 NCU08414 NCU03051 NCU03794 NCU02729 NCU01367 NCU00794 NCU09520	376	3.73498	0.725799	0.0779993		43.01	43.01 fungal/microorganismic cell type differentiation	11	7.91367	NCU06961 NCU09773 NCU05060 NCU07159 NCU09559 NCU09823 NCU08177 NCU04106 NCU08739 NCU08397 NCU02903	954	9.47651	0.835083	0.101301		43.01.03	43.01.03 fungal and other eukaryotic cell type differentiation	3	11.1111	NCU07242 NCU07740 NCU05782	954	9.47651	1.17249	0.228542
20.03.02.03.01	20.03.02.03.01 proton driven antiporter	1	1.36986	NCU01095	71	0.705275	1.94231	0.310954		14.13.01.01	14.13.01.01 proteasomal degradation (ubiquitin/proteasomal pathway)	2	3.57143	NCU01595 NCU09028	337	3.34757	1.06687	0.275263		14.07.04	14.07.04 modification by acetylation, deacetylation	9	2.71084	NCU03628 NCU03051 NCU03794 NCU02729 NCU01367 NCU01502 NCU04583 NCU00794 NCU00650	190	1.88735	1.43632	0.0783881		43.01.03	43.01.03 fungal and other eukaryotic cell type differentiation	11	7.91367	NCU06961 NCU09773 NCU05060 NCU07159 NCU09559 NCU09823 NCU08177 NCU04106 NCU08739 NCU08397 NCU02903	954	9.47651	0.835083	0.101301		11.02.03.04	11.02.03.04 transcriptional control	3	11.1111	NCU07670 NCU05036 NCU05782	1279	12.7049	0.874555	0.230293
34.11.13.07	34.11.13.07 circulation (e.g. blood pressure)	1	1.36986	NCU11286	73	0.725142	1.8891	0.315124		01.01.03.02	01.01.03.02 metabolism of glutamate	1	1.78571	NCU09116	74	0.735075	2.4293	0.275545		42.10	42.10 nucleus	24	7.22892	NCU08925 NCU04439 NCU03380 NCU04445 NCU03092 NCU03628 NCU09189 NCU08414 NCU03051 NCU07839 NCU04041 NCU03794 NCU01612 NCU01367 NCU01502 NCU07712 NCU00794 NCU06520 NCU02497 NCU00285 NCU02611 NCU06272 NCU03321 NCU09756	788	7.82756	0.923521	0.0784235		01.05.11.07	01.05.11.07 aromate catabolism	3	2.15827	NCU08747 NCU02904 NCU07737	95	0.943677	2.28709	0.10142		20.01.15	20.01.15 electron transport	2	7.40741	NCU06905 NCU05094	467	4.63892	1.5968	0.230707
32.05.01.01	32.05.01.01 antibiotic resistance	1	1.36986	NCU01095	74	0.735075	1.86357	0.317139		18.02.01.01	18.02.01.01 enzyme activator	2	3.57143	NCU09903 NCU01595	376	3.73498	0.956212	0.275773		18.01.07	18.01.07 regulation by binding / dissociation	9	2.71084	NCU04439 NCU03380 NCU03092 NCU07839 NCU04041 NCU07712 NCU06520 NCU00285 NCU09756	373	3.70518	0.731637	0.0802778		01.01	01.01 amino acid metabolism	13	9.35252	NCU08216 NCU08747 NCU08384 NCU01386 NCU00591 NCU05978 NCU09532 NCU04298 NCU03913 NCU09864 NCU06042 NCU06960 NCU00721	824	8.18516	1.14262	0.102939		01.20.05	01.20.05 metabolism of acetic acid derivatives	1	3.7037	NCU05094	121	1.20195	3.08142	0.237498
01.01.03.02	01.01.03.02 metabolism of glutamate	1	1.36986	NCU01147	74	0.735075	1.86357	0.317139		18.01.07	18.01.07 regulation by binding / dissociation	2	3.57143	NCU06217 NCU09349	373	3.70518	0.963903	0.27597		01.01.06.06	01.01.06.06 metabolism of lysine	1	0.301205	NCU02307	115	1.14235	0.263672	0.0820396		14.07.11	14.07.11 protein processing (proteolytic)	5	3.59712	NCU07536 NCU07159 NCU08739 NCU04994 NCU02904	219	2.17542	1.65353	0.103038		32.01.05	32.01.05 heat shock response	1	3.7037	NCU04396	124	1.23175	3.00687	0.241482
14.01	14.01 protein folding and stabilization	1	1.36986	NCU03197	227	2.25489	0.607507	0.319045		01.05.03	01.05.03 polysaccharide metabolism	2	3.57143	NCU04850 NCU09028	364	3.61577	0.987735	0.276338		40.01.05	40.01.05 growth regulators / regulation of cell size	3	0.903614	NCU04445 NCU02729 NCU01993	185	1.83769	0.491713	0.0823701		30.05.02	30.05.02 non-enzymatic receptor mediated signalling	2	1.43885	NCU07536 NCU03421	332	3.2979	0.436292	0.104679		14.10	14.10 assembly of protein complexes	2	7.40741	NCU07670 NCU05782	506	5.02632	1.47372	0.244651
02.13.03	02.13.03 aerobic respiration	1	1.36986	NCU08060	227	2.25489	0.607507	0.319045		30.01.05.05	30.01.05.05 G-protein mediated signal transduction	2	3.57143	NCU05289 NCU01595	362	3.59591	0.993193	0.276373		10.01.05.01	10.01.05.01 DNA repair	18	5.42169	NCU04209 NCU04439 NCU03380 NCU04445 NCU09373 NCU08414 NCU07839 NCU04041 NCU08852 NCU03794 NCU01612 NCU01367 NCU01502 NCU07712 NCU06520 NCU00919 NCU02066 NCU09756	477	4.73825	1.14424	0.0827351		20.03	20.03 transport facilities	12	8.63309	NCU09773 NCU08384 NCU05060 NCU00988 NCU02051 NCU09823 NCU04106 NCU08397 NCU02188 NCU02903 NCU01633 NCU00721	754	7.48982	1.15264	0.106186		20.01.03.01	20.01.03.01 sugar transport	1	3.7037	NCU02653	128	1.27148	2.91291	0.246674
30.01.05.01.02	30.01.05.01.02 JNK cascade	1	1.36986	NCU03197	75	0.745008	1.83872	0.319109		10.03.02	10.03.02 meiosis	1	1.78571	NCU06217	352	3.49657	0.510704	0.276523		12.07	12.07 translational control	9	2.71084	NCU03092 NCU09189 NCU07969 NCU01612 NCU06520 NCU00919 NCU01675 NCU02611 NCU09756	194	1.92709	1.4067	0.083112		34.11.12	34.11.12 perception of nutrients and nutritional adaptation	5	3.59712	NCU00988 NCU08739 NCU02188 NCU01633 NCU00721	225	2.23503	1.60943	0.108771		20.01.10	20.01.10 protein transport	2	7.40741	NCU04047 NCU04396	519	5.15546	1.43681	0.248777
01.06.06.11	01.06.06.11 tetracyclic and pentacyclic triterpenes (cholesterin, steroids and hopanoids) metabolism	1	1.36986	NCU08060	226	2.24496	0.610195	0.319981		10.01.05.03.03	10.01.05.03.03 somatic / mitotic recombination	1	1.78571	NCU06217	75	0.745008	2.3969	0.277732		01.05.13	01.05.13 transfer of activated C-1 groups	2	0.60241	NCU03669 NCU00777	150	1.49002	0.404297	0.0840752		01.20.01.07	01.20.01.07 metabolism of glycosides	1	0.719424	NCU00642	9	0.089401	8.04716	0.11127		20.03.02.03	20.03.02.03 antiporter	1	3.7037	NCU07740	130	1.29135	2.86809	0.24922
30.01.05.01.05	30.01.05.01.05 tyrosine kinase	1	1.36986	NCU08175	76	0.754942	1.81453	0.321034		10.03.04.09	10.03.04.09 nuclear migration	1	1.78571	NCU01595	78	0.774809	2.30472	0.284097		20.09.07.25	20.09.07.25 vesicle formation	6	1.80723	NCU03628 NCU03051 NCU03794 NCU02729 NCU06973 NCU03321	110	1.09268	1.65394	0.0842553		12.01.01	12.01.01 ribosomal proteins	1	0.719424	NCU06607	244	2.42376	0.296822	0.112916		42.01	42.01 cell wall	2	7.40741	NCU07670 NCU04396	540	5.36406	1.38093	0.254894
34.11.13	34.11.13 gas and metabolite distribution	1	1.36986	NCU11286	77	0.764875	1.79096	0.322914		01.20.19	01.20.19 metabolism of secondary products derived from glycine, L-serine and L-alanine	1	1.78571	NCU09489	78	0.774809	2.30472	0.284097		34.11.12	34.11.12 perception of nutrients and nutritional adaptation	10	3.01205	NCU04568 NCU08414 NCU05597 NCU06159 NCU00290 NCU00803 NCU08056 NCU05350 NCU09484 NCU07054	225	2.23503	1.34766	0.0845305		01.07	01.07 metabolism of vitamins, cofactors, and prosthetic groups	9	6.47482	NCU08747 NCU08384 NCU00591 NCU04917 NCU08269 NCU06042 NCU06137 NCU06960 NCU06549	538	5.34419	1.21156	0.116189		16.17.09	16.17.09 heavy metal binding (Cu, Fe, Zn)	2	7.40741	NCU07670 NCU05782	964	9.57584	0.773552	0.260107
20.09.04	20.09.04 mitochondrial transport	1	1.36986	NCU08060	222	2.20522	0.62119	0.323684		40.01.03	40.01.03 directional cell growth (morphogenesis)	1	1.78571	NCU05289	341	3.38731	0.527178	0.285133		01.03.01	01.03.01 purin nucleotide/nucleoside/nucleobase metabolism	7	2.10843	NCU03628 NCU03051 NCU03794 NCU06973 NCU10220 NCU00794 NCU06272	308	3.0595	0.689143	0.0849639		34.11	34.11 cellular sensing and response to external stimulus	10	7.19424	NCU08384 NCU03421 NCU00988 NCU09559 NCU02051 NCU08177 NCU08739 NCU02188 NCU01633 NCU00721	814	8.08582	0.889735	0.120869		20.03.22	20.03.22 transport ATPases	1	3.7037	NCU06382	144	1.43042	2.58925	0.26611
01.03.16	01.03.16 polynucleotide degradation	1	1.36986	NCU01045	220	2.18536	0.626837	0.325511		30.05.02.20	30.05.02.20 Wnt signalling pathway	1	1.78571	NCU01595	79	0.784742	2.27554	0.286155		10.01.09.05	10.01.09.05 DNA conformation modification (e.g. chromatin)	24	7.22892	NCU08925 NCU04439 NCU03380 NCU04445 NCU03092 NCU03628 NCU09189 NCU08414 NCU03051 NCU07839 NCU04041 NCU03794 NCU02729 NCU01367 NCU01502 NCU07712 NCU00794 NCU06520 NCU02497 NCU00285 NCU02611 NCU06272 NCU03321 NCU09756	716	7.11235	1.01639	0.0853981		42.04.05	42.04.05 microtubule cytoskeleton	1	0.719424	NCU08177	231	2.29463	0.313526	0.12847		14.04	14.04 protein targeting, sorting and translocation	2	7.40741	NCU04047 NCU04396	587	5.83093	1.27036	0.266164
01.01.06	01.01.06 metabolism of the aspartate family	1	1.36986	NCU01095	217	2.15556	0.635503	0.328218		18.02.05	18.02.05 regulator of G-protein signalling	1	1.78571	NCU01595	81	0.804609	2.21936	0.290177		14.13.01.01	14.13.01.01 proteasomal degradation (ubiquitin/proteasomal pathway)	8	2.40964	NCU03628 NCU03051 NCU03794 NCU02729 NCU01367 NCU01502 NCU00794 NCU00650	337	3.34757	0.719817	0.0855217		34.01.01.03	34.01.01.03 homeostasis of protons	3	2.15827	NCU00988 NCU02188 NCU01633	111	1.10261	1.95742	0.130448		01.20.35.01	01.20.35.01 metabolism of phenylpropanoids	1	3.7037	NCU06905	152	1.50988	2.45297	0.275058
30.01.09.07	30.01.09.07 cAMP/cGMP mediated signal transduction	1	1.36986	NCU03197	81	0.804609	1.70252	0.33		30.05.02	30.05.02 non-enzymatic receptor mediated signalling	1	1.78571	NCU01595	332	3.2979	0.541469	0.292137		10.01.09	10.01.09 DNA restriction or modification	24	7.22892	NCU08925 NCU04439 NCU03380 NCU04445 NCU03092 NCU03628 NCU09189 NCU08414 NCU03051 NCU07839 NCU04041 NCU03794 NCU02729 NCU01367 NCU01502 NCU07712 NCU00794 NCU06520 NCU02497 NCU00285 NCU02611 NCU06272 NCU03321 NCU09756	729	7.24148	0.998265	0.0856708		14.13.01	14.13.01 cytoplasmic and nuclear protein degradation	4	2.8777	NCU07536 NCU07159 NCU08739 NCU04994	435	4.32105	0.665972	0.133487		01.02.07	01.02.07 regulation of nitrogen, sulfur and selenium metabolism	1	3.7037	NCU02653	153	1.51982	2.43694	0.276141
20.03.02	20.03.02 carrier (electrochemical potential-driven transport)	1	1.36986	NCU01095	210	2.08602	0.656686	0.334362		14.07.05	14.07.05 modification by ubiquitination, deubiquitination	1	1.78571	NCU01595	329	3.2681	0.546407	0.294459		02.19	02.19 metabolism of energy reserves (e.g. glycogen, trehalose)	1	0.301205	NCU07355	113	1.12248	0.268339	0.0862542		01.20.35.01.01	01.20.35.01.01 metabolism of melanins	2	1.43885	NCU05978 NCU08943	55	0.54634	2.63362	0.135701		30.05.02.24	30.05.02.24 G-protein coupled receptor signalling pathway	1	3.7037	NCU05094	154	1.52975	2.42112	0.277217
11.02.02	11.02.02 tRNA synthesis	1	1.36986	NCU00419	85	0.844343	1.6224	0.336415		11.04.03.05	11.04.03.05 3'-end processing	1	1.78571	NCU01595	84	0.834409	2.14009	0.295979		42.10.03	42.10.03 organization of chromosome structure	23	6.92771	NCU08925 NCU04439 NCU03380 NCU04445 NCU03092 NCU03628 NCU09189 NCU08414 NCU03051 NCU07839 NCU04041 NCU03794 NCU01367 NCU01502 NCU07712 NCU00794 NCU06520 NCU02497 NCU00285 NCU02611 NCU06272 NCU03321 NCU09756	693	6.88388	1.00637	0.0873284		01.02	01.02 nitrogen, sulfur and selenium metabolism	7	5.03597	NCU08216 NCU08747 NCU09773 NCU01386 NCU00591 NCU09169 NCU08397	426	4.23165	1.19007	0.138606		01.20.35	01.20.35 metabolism of secondary products derived from L-phenylalanine and L-tyrosine	1	3.7037	NCU06905	155	1.53968	2.4055	0.278286
02.10	02.10 tricarboxylic-acid pathway (citrate cycle, Krebs cycle, TCA cycle)	1	1.36986	NCU08060	88	0.874143	1.56709	0.340805		40.10.02.02.02	40.10.02.02.02 caspase activation	1	1.78571	NCU01595	85	0.844343	2.11492	0.297852		20.01.01	20.01.01 ion transport	13	3.91566	NCU03591 NCU04568 NCU07969 NCU08358 NCU06159 NCU00290 NCU00803 NCU08056 NCU04446 NCU05350 NCU04528 NCU11414 NCU07054	474	4.70845	0.831624	0.0882268		20.03.02.02	20.03.02.02 symporter	3	2.15827	NCU00988 NCU02188 NCU01633	116	1.15228	1.87305	0.13915		01.01	01.01 amino acid metabolism	2	7.40741	NCU07242 NCU06009	824	8.18516	0.90498	0.278422
16.09	16.09 lipid binding	1	1.36986	NCU03197	202	2.00656	0.682694	0.341042		10.03.01.01.11	10.03.01.01.11 M phase	1	1.78571	NCU01595	314	3.1191	0.572509	0.305932		20.09.16	20.09.16 cellular export and secretion	11	3.31325	NCU03591 NCU05597 NCU09444 NCU05863 NCU08358 NCU02307 NCU00290 NCU08056 NCU05350 NCU02611 NCU07054	414	4.11245	0.805665	0.0914872		01.25.01.01	01.25.01.01 extracellular starch degradation	1	0.719424	NCU08746	12	0.119201	6.03537	0.142336		20.01.01.01.01	20.01.01.01.01 heavy metal ion transport (Cu+, Fe3+, etc.)	1	3.7037	NCU06382	157	1.55955	2.37485	0.280399
02.16	02.16 fermentation	1	1.36986	NCU08060	202	2.00656	0.682694	0.341042		16.01.01	16.01.01 receptor binding	1	1.78571	NCU09349	90	0.89401	1.99742	0.306778		14.07.05	14.07.05 modification by ubiquitination, deubiquitination	8	2.40964	NCU03628 NCU03051 NCU03794 NCU02729 NCU01367 NCU01502 NCU00794 NCU00650	329	3.2681	0.73732	0.0923254		01.03.16	01.03.16 polynucleotide degradation	1	0.719424	NCU06960	220	2.18536	0.329202	0.142912		18.02.01	18.02.01 enzymatic activity regulation / enzyme regulator	1	3.7037	NCU04396	695	6.90374	0.536477	0.290247
18.02.01.02	18.02.01.02 enzyme inhibitor	1	1.36986	NCU03197	201	1.99662	0.68609	0.341849		01.03.01	01.03.01 purin nucleotide/nucleoside/nucleobase metabolism	1	1.78571	NCU01786	308	3.0595	0.583662	0.31044		34.11.09	34.11.09 temperature perception and response	1	0.301205	NCU03092	110	1.09268	0.275657	0.092928		14.13	14.13 protein/peptide degradation	8	5.7554	NCU05071 NCU07536 NCU03421 NCU07159 NCU05908 NCU08739 NCU04994 NCU02904	595	5.9104	0.973774	0.144314		40.10.02.01	40.10.02.01 anti-apoptosis	1	3.7037	NCU04396	171	1.69862	2.18042	0.294368
20.09.16.01	20.09.16.01 Type I protein secretion system (ABC-type transport systems)	1	1.36986	NCU01095	91	0.903944	1.51543	0.344849		30.01.09	30.01.09 second messenger mediated signal transduction	1	1.78571	NCU09349	306	3.03963	0.587477	0.311929		11.02.03.01	11.02.03.01 general transcription activities	13	3.91566	NCU04445 NCU03628 NCU03051 NCU03794 NCU02729 NCU01367 NCU10220 NCU01502 NCU02307 NCU00794 NCU00285 NCU02611 NCU00650	462	4.58925	0.853225	0.0944201		20.09.18	20.09.18 cellular import	8	5.7554	NCU08384 NCU00988 NCU02051 NCU09020 NCU02188 NCU01633 NCU06960 NCU00721	565	5.6124	1.02548	0.144417		32.05.01.03	32.05.01.03 chemical agent resistance	1	3.7037	NCU06382	173	1.71849	2.15521	0.296248
20.01.25	20.01.25 vitamine/cofactor transport	1	1.36986	NCU07140	92	0.913877	1.49896	0.346123		02.07	02.07 pentose-phosphate pathway	1	1.78571	NCU01786	94	0.933744	1.91242	0.313405		10.03.01.01.01	10.03.01.01.01 G1 phase of mitotic cell cycle	7	2.10843	NCU09488 NCU03628 NCU03051 NCU03794 NCU01367 NCU01502 NCU00794	144	1.43042	1.474	0.0944647		01.06.06	01.06.06 isoprenoid metabolism	5	3.59712	NCU08384 NCU07159 NCU03913 NCU06137 NCU08943	267	2.65223	1.35626	0.144762		32.01.03	32.01.03 osmotic and salt stress response	1	3.7037	NCU06009	187	1.85755	1.99386	0.308632
01.05.11.07.01	01.05.11.07.01 aerobic aromate catabolism	1	1.36986	NCU07055	92	0.913877	1.49896	0.346123		01.01.09.04	01.01.09.04 metabolism of phenylalanine	1	1.78571	NCU09116	96	0.953611	1.87258	0.316552		20.01.03	20.01.03 C-compound and carbohydrate transport	13	3.91566	NCU03591 NCU04568 NCU05597 NCU09444 NCU08358 NCU06159 NCU00290 NCU00803 NCU08056 NCU04446 NCU05350 NCU08905 NCU07054	334	3.31777	1.18021	0.0954086		34.01.01	34.01.01 homeostasis of cations	7	5.03597	NCU08384 NCU00988 NCU02051 NCU02188 NCU08943 NCU01633 NCU00721	445	4.42038	1.13926	0.145042		01.06.02.01	01.06.02.01 phospholipid metabolism	1	3.7037	NCU07242	189	1.87742	1.97276	0.310293
32.07.07	32.07.07 oxygen and radical detoxification	1	1.36986	NCU11286	93	0.92381	1.48284	0.34736		20.01.26	20.01.26 neurotransmitter transport	1	1.78571	NCU06341	97	0.963544	1.85328	0.318085		01.20.17.03	01.20.17.03 metabolism of amines	2	0.60241	NCU08925 NCU05923	18	0.178802	3.36914	0.0972926		43.01.03.09	43.01.03.09 development of asco- basidio- or zygospore	4	2.8777	NCU09773 NCU07159 NCU08739 NCU08397	415	4.12238	0.698067	0.146504		12.07	12.07 translational control	1	3.7037	NCU05782	194	1.92709	1.92192	0.314332
02.07	02.07 pentose-phosphate pathway	1	1.36986	NCU05254	94	0.933744	1.46706	0.34856		30.05.02.14	30.05.02.14 Notch-receptor signalling pathway	1	1.78571	NCU01595	99	0.983411	1.81584	0.321071		40.01.03.03	40.01.03.03 guidance of longitudinal cell extension (e.g. pollen tube guidance, axonal pathfinding)	1	0.301205	NCU00285	108	1.07281	0.280762	0.09762		01.01.09.05	01.01.09.05 metabolism of tyrosine	2	1.43885	NCU05978 NCU04298	60	0.596007	2.41415	0.150975		20.01.13	20.01.13 lipid/fatty acid transport	1	3.7037	NCU06382	206	2.04629	1.80996	0.323373
01.05.11.07	01.05.11.07 aromate catabolism	1	1.36986	NCU07055	95	0.943677	1.45162	0.349725		10.03.04	10.03.04 nuclear and chromosomal cycle	1	1.78571	NCU01595	289	2.87077	0.622034	0.324274		42.01	42.01 cell wall	18	5.42169	NCU04439 NCU03380 NCU09189 NCU08414 NCU05597 NCU04041 NCU06361 NCU06425 NCU06811 NCU01612 NCU05006 NCU06520 NCU05350 NCU09520 NCU04528 NCU00261 NCU09756 NCU07054	540	5.36406	1.01074	0.0977755		01.01.06.04.01	01.01.06.04.01 biosynthesis of threonine	1	0.719424	NCU08216	13	0.129135	5.57111	0.152082		02.01	02.01 glycolysis and gluconeogenesis	1	3.7037	NCU06009	206	2.04629	1.80996	0.323373
01.01.03.05	01.01.03.05 metabolism of arginine	1	1.36986	NCU01095	97	0.963544	1.42169	0.351949		42.04.03	42.04.03 actin cytoskeleton	1	1.78571	NCU04647	275	2.7317	0.653701	0.333901		20.01.01.01	20.01.01.01 cation transport (H+, Na+, K+, Ca2+ , NH4+, etc.)	12	3.61446	NCU03591 NCU04568 NCU07969 NCU08358 NCU06159 NCU00290 NCU00803 NCU08056 NCU05350 NCU04528 NCU11414 NCU07054	429	4.26145	0.848176	0.0982063		01.20.13	01.20.13 metabolism of derivatives of homoisopentenyl pyrophosphate	1	0.719424	NCU09416	13	0.129135	5.57111	0.152082		18.01	18.01 regulation by	1	3.7037	NCU05782	598	5.9402	0.623498	0.326517
40.01.03.01	40.01.03.01 regulation of directional cell growth	1	1.36986	NCU03197	97	0.963544	1.42169	0.351949		16.17.07	16.17.07 magnesium binding	1	1.78571	NCU01786	275	2.7317	0.653701	0.333901		34.01.01.01	34.01.01.01 homeostasis of metal ions (Na, K, Ca etc.)	8	2.40964	NCU03591 NCU03241 NCU07969 NCU08358 NCU00290 NCU08056 NCU04528 NCU11414	322	3.19857	0.753349	0.098313		01.20.01.01	01.20.01.01 metabolism of secondary monosaccharides	1	0.719424	NCU02343	13	0.129135	5.57111	0.152082		14.13	14.13 protein/peptide degradation	1	3.7037	NCU07242	595	5.9104	0.626642	0.32757
32.01.03	32.01.03 osmotic and salt stress response	1	1.36986	NCU03197	187	1.85755	0.737455	0.352354		11.04.02	11.04.02 tRNA processing	1	1.78571	NCU09349	109	1.08275	1.64925	0.334467		10.03.03	10.03.03 cytokinesis (cell division) /septum formation and hydrolysis	16	4.81928	NCU04568 NCU04445 NCU03092 NCU03628 NCU08414 NCU03051 NCU03669 NCU03794 NCU02729 NCU01367 NCU06159 NCU00794 NCU00803 NCU08518 NCU02611 NCU03321	521	5.17533	0.931203	0.0987259		34.01	34.01 homeostasis	7	5.03597	NCU08384 NCU00988 NCU02051 NCU02188 NCU08943 NCU01633 NCU00721	525	5.21506	0.965659	0.153219		20.09.04	20.09.04 mitochondrial transport	1	3.7037	NCU04396	222	2.20522	1.67951	0.334064
01.04.04	01.04.04 regulation of phosphate metabolism	1	1.36986	NCU03197	98	0.973478	1.40718	0.35301		16.21.01	16.21.01 heme binding	1	1.78571	NCU01402	111	1.10261	1.61953	0.336851		30.01.09	30.01.09 second messenger mediated signal transduction	12	3.61446	NCU04439 NCU03380 NCU03241 NCU09189 NCU08414 NCU04409 NCU07839 NCU04041 NCU07712 NCU06520 NCU09484 NCU09756	306	3.03963	1.18911	0.0990514		01.05.25	01.05.25 regulation of C-compound and carbohydrate metabolism	5	3.59712	NCU03421 NCU01386 NCU00988 NCU02188 NCU01633	457	4.53958	0.79239	0.153909		34.11.12	34.11.12 perception of nutrients and nutritional adaptation	1	3.7037	NCU02653	225	2.23503	1.65712	0.335903
18.02.01.02.05	18.02.01.02.05 kinase inhibitior	1	1.36986	NCU03197	103	1.02314	1.33887	0.357812		14.07.02	14.07.02 modification with sugar residues (e.g. glycosylation, deglycosylation)	1	1.78571	NCU09028	112	1.11255	1.60507	0.338008		42.09	42.09 intracellular transport vesicles	5	1.50602	NCU03628 NCU03051 NCU03794 NCU02729 NCU03321	90	0.89401	1.68457	0.099224		02.16	02.16 fermentation	4	2.8777	NCU08384 NCU03913 NCU09864 NCU08943	202	2.00656	1.43415	0.157407		30.05	30.05 transmembrane signal transduction	1	3.7037	NCU05094	568	5.6422	0.656429	0.336759
32.07.05	32.07.05 detoxification by export	1	1.36986	NCU01095	106	1.05295	1.30098	0.360308		32.10	32.10 degradation / modification of foreign (exogenous) compounds	1	1.78571	NCU04850	113	1.12248	1.59087	0.339142		01.02	01.02 nitrogen, sulfur and selenium metabolism	12	3.61446	NCU05093 NCU04568 NCU03628 NCU02729 NCU08128 NCU09391 NCU07894 NCU02307 NCU09183 NCU06159 NCU00803 NCU00261	426	4.23165	0.854149	0.0997864		30.05.01	30.05.01 receptor enzyme mediated signalling	2	1.43885	NCU03421 NCU08177	277	2.75156	0.52292	0.158431		14.01	14.01 protein folding and stabilization	1	3.7037	NCU04396	227	2.25489	1.64252	0.337101
40.20	40.20 cell aging	1	1.36986	NCU03197	107	1.06288	1.28882	0.361078		01.01.06.06	01.01.06.06 metabolism of lysine	1	1.78571	NCU09116	115	1.14235	1.5632	0.341341		32.05.01	32.05.01 resistance proteins	8	2.40964	NCU03591 NCU09189 NCU09444 NCU06973 NCU08358 NCU00290 NCU08056 NCU04528	320	3.1787	0.758057	0.100021		32.07.03	32.07.03 detoxification by modification	3	2.15827	NCU08747 NCU02904 NCU07737	128	1.27148	1.69745	0.158873		10.03.01.01	10.03.01.01 mitotic cell cycle	1	3.7037	NCU00925	530	5.26473	0.703494	0.348648
01.05.11	01.05.11 aromate metabolism	1	1.36986	NCU07055	108	1.07281	1.27689	0.361818		20.09.01	20.09.01 nuclear transport	1	1.78571	NCU01595	258	2.56283	0.696775	0.344709		20.09.16.01	20.09.16.01 Type I protein secretion system (ABC-type transport systems)	5	1.50602	NCU03591 NCU09444 NCU08358 NCU00290 NCU08056	91	0.903944	1.66606	0.101552		20.01.13	20.01.13 lipid/fatty acid transport	4	2.8777	NCU00988 NCU02051 NCU01633 NCU00721	206	2.04629	1.4063	0.161213		20.09.07	20.09.07 vesicular transport (Golgi network, etc.)	1	3.7037	NCU04751	521	5.17533	0.715647	0.351248
01.25	01.25 extracellular metabolism	1	1.36986	NCU04691	169	1.67875	0.816001	0.3632		16.17.01	16.17.01 calcium binding	1	1.78571	NCU09028	257	2.5529	0.699486	0.345309		01.01.09	01.01.09 metabolism of the cysteine - aromatic group	8	2.40964	NCU05093 NCU08128 NCU09391 NCU09183 NCU05923 NCU09278 NCU00776 NCU05762	316	3.13897	0.767653	0.103421		16.21.07	16.21.07 NAD/NADP binding	5	3.59712	NCU08747 NCU08384 NCU04298 NCU06042 NCU08943	295	2.93037	1.22753	0.162599		10.03.03	10.03.03 cytokinesis (cell division) /septum formation and hydrolysis	1	3.7037	NCU02653	521	5.17533	0.715647	0.351248
42.25	42.25 vacuole or lysosome	1	1.36986	NCU01095	167	1.65889	0.825773	0.36418		01.25.01	01.25.01 extracellular polysaccharide degradation	1	1.78571	NCU04850	120	1.19201	1.49807	0.346446		02.16	02.16 fermentation	4	1.20482	NCU03628 NCU03051 NCU01367 NCU00794	202	2.00656	0.600441	0.103584		32.07	32.07 detoxification	6	4.31655	NCU08747 NCU01386 NCU02051 NCU06137 NCU02904 NCU07737	459	4.55945	0.946725	0.16369		42.16	42.16 mitochondrion	1	3.7037	NCU07670	274	2.72176	1.36077	0.359213
02.19	02.19 metabolism of energy reserves (e.g. glycogen, trehalose)	1	1.36986	NCU04691	113	1.12248	1.22039	0.365078		20.01.07	20.01.07 amino acid/amino acid derivatives transport	1	1.78571	NCU09903	121	1.20195	1.48568	0.347401		20.01.25	20.01.25 vitamine/cofactor transport	5	1.50602	NCU03591 NCU04568 NCU08358 NCU06159 NCU00803	92	0.913877	1.64795	0.103868		11.02.03.04.03	11.02.03.04.03 transcription repression	3	2.15827	NCU03421 NCU09169 NCU04298	332	3.2979	0.654438	0.164341		01.07.01	01.07.01 biosynthesis of vitamins, cofactors, and prosthetic groups	1	3.7037	NCU06009	276	2.74163	1.35091	0.359916
01.01.06.06	01.01.06.06 metabolism of lysine	1	1.36986	NCU01095	115	1.14235	1.19917	0.366184		01.20.05	01.20.05 metabolism of acetic acid derivatives	1	1.78571	NCU04647	121	1.20195	1.48568	0.347401		40.10.02.01	40.10.02.01 anti-apoptosis	3	0.903614	NCU04445 NCU04409 NCU05858	171	1.69862	0.53197	0.104321		18.02.01.02	18.02.01.02 enzyme inhibitor	1	0.719424	NCU07159	201	1.99662	0.360321	0.17068		30.05.01	30.05.01 receptor enzyme mediated signalling	1	3.7037	NCU05094	277	2.75156	1.34604	0.360261
11.02.01	11.02.01 rRNA synthesis	1	1.36986	NCU00419	162	1.60922	0.85126	0.366404		01.20.17	01.20.17 metabolism of secondary products derived from primary amino acids	1	1.78571	NCU09116	126	1.25161	1.42673	0.351863		32.07	32.07 detoxification	14	4.21687	NCU03591 NCU02924 NCU09444 NCU05006 NCU08128 NCU05858 NCU08358 NCU09183 NCU00290 NCU08056 NCU07194 NCU09520 NCU04528 NCU01675	459	4.55945	0.924863	0.1049		01.02.02.09.01	01.02.02.09.01 urea catabolism (not urea cycle)	1	0.719424	NCU00591	15	0.149002	4.8283	0.170694		01.05.25	01.05.25 regulation of C-compound and carbohydrate metabolism	1	3.7037	NCU02653	457	4.53958	0.815868	0.366641
30.01.05.01.04	30.01.05.01.04 NIK-I-kappaB/NF-kappaB cascade	1	1.36986	NCU03197	118	1.17215	1.16868	0.367639		40.10.02.02	40.10.02.02 apoptotic program	1	1.78571	NCU01595	128	1.27148	1.40444	0.353503		11.02.03.04.01	11.02.03.04.01 transcription activation	13	3.91566	NCU04445 NCU03092 NCU03628 NCU03051 NCU03794 NCU02729 NCU01367 NCU02307 NCU00794 NCU07767 NCU00285 NCU03489 NCU00650	438	4.35085	0.899977	0.105044		14.13.04.01	14.13.04.01 lysosomal protein degradation	1	0.719424	NCU08739	15	0.149002	4.8283	0.170694		20.09.18.09.01	20.09.18.09.01 endocytosis	1	3.7037	NCU02653	301	2.98997	1.23871	0.367243
16.21.05	16.21.05 FAD/FMN binding	1	1.36986	NCU08060	158	1.56948	0.872811	0.367937		20.03.02.03	20.03.02.03 antiporter	1	1.78571	NCU06341	130	1.29135	1.38283	0.355064		20.01.01.07.09	20.01.01.07.09 chloride transport	2	0.60241	NCU03591 NCU08358	19	0.188735	3.19182	0.105168		20.09.16	20.09.16 cellular export and secretion	5	3.59712	NCU00988 NCU02051 NCU02188 NCU01633 NCU00721	414	4.11245	0.874692	0.171126		20.09.18.09	20.09.18.09 vesicular cellular import	1	3.7037	NCU02653	301	2.98997	1.23871	0.367243
20.01.01.01.01	20.01.01.01.01 heavy metal ion transport (Cu+, Fe3+, etc.)	1	1.36986	NCU01095	157	1.55955	0.87837	0.368284		41.01	41.01 fungal/microorganismic development	1	1.78571	NCU01595	237	2.35423	0.758514	0.356291		01.01.09.05.02	01.01.09.05.02 degradation of tyrosine	2	0.60241	NCU00776 NCU05762	19	0.188735	3.19182	0.105168		34.01.01.01	34.01.01.01 homeostasis of metal ions (Na, K, Ca etc.)	3	2.15827	NCU02051 NCU08943 NCU00721	322	3.19857	0.674762	0.172521		30.01.09	30.01.09 second messenger mediated signal transduction	1	3.7037	NCU05782	306	3.03963	1.21847	0.368399
02.11.05	02.11.05 accessory proteins of electron transport and membrane-associated energy conservation	1	1.36986	NCU08060	120	1.19201	1.1492	0.368479		41	41 DEVELOPMENT (Systemic)	1	1.78571	NCU01595	237	2.35423	0.758514	0.356291		32.01.11	32.01.11 nutrient starvation response	2	0.60241	NCU09444 NCU09484	137	1.36088	0.442661	0.108788		01.06.02	01.06.02 membrane lipid metabolism	2	1.43885	NCU09533 NCU04475	262	2.60256	0.552858	0.175035		01.03.01	01.03.01 purin nucleotide/nucleoside/nucleobase metabolism	1	3.7037	NCU03117	308	3.0595	1.21056	0.368834
01.25.01	01.25.01 extracellular polysaccharide degradation	1	1.36986	NCU04691	120	1.19201	1.1492	0.368479		20.03.25	20.03.25 ABC transporters	1	1.78571	NCU09903	136	1.35095	1.32182	0.359282		42.25	42.25 vacuole or lysosome	3	0.903614	NCU03591 NCU01367 NCU06973	167	1.65889	0.544712	0.111191		16.13	16.13 C-compound binding	3	2.15827	NCU00988 NCU02188 NCU01633	139	1.38075	1.56312	0.175156		10.03.01.01.11	10.03.01.01.11 M phase	1	3.7037	NCU00925	314	3.1191	1.18743	0.370047
20.01.07	20.01.07 amino acid/amino acid derivatives transport	1	1.36986	NCU01095	121	1.20195	1.1397	0.36886		14.01	14.01 protein folding and stabilization	1	1.78571	NCU06217	227	2.25489	0.791929	0.360941		30.05.02	30.05.02 non-enzymatic receptor mediated signalling	9	2.71084	NCU03628 NCU09189 NCU03051 NCU03794 NCU02729 NCU01367 NCU00794 NCU00285 NCU00650	332	3.2979	0.82199	0.111243		01.06.06.11	01.06.06.11 tetracyclic and pentacyclic triterpenes (cholesterin, steroids and hopanoids) metabolism	4	2.8777	NCU08384 NCU07159 NCU06137 NCU08943	226	2.24496	1.28185	0.177683		14.13.01	14.13.01 cytoplasmic and nuclear protein degradation	1	3.7037	NCU07242	435	4.32105	0.857131	0.370398
01.20.05	01.20.05 metabolism of acetic acid derivatives	1	1.36986	NCU11286	121	1.20195	1.1397	0.36886		01.01.03	01.01.03 assimilation of ammonia, metabolism of the glutamate group	1	1.78571	NCU09116	226	2.24496	0.795433	0.361371		32.01.09	32.01.09 DNA damage response	10	3.01205	NCU04445 NCU03092 NCU09373 NCU09189 NCU08414 NCU08852 NCU03794 NCU01367 NCU01502 NCU02611	356	3.53631	0.85175	0.111455		01.01.05	01.01.05 metabolism of urea cycle, creatine and polyamines	2	1.43885	NCU00591 NCU09532	70	0.695341	2.06927	0.179455		01.02	01.02 nitrogen, sulfur and selenium metabolism	1	3.7037	NCU02653	426	4.23165	0.875239	0.371662
30.05.02.24	30.05.02.24 G-protein coupled receptor signalling pathway	1	1.36986	NCU04626	154	1.52975	0.895481	0.369234		01.03.16	01.03.16 polynucleotide degradation	1	1.78571	NCU09349	220	2.18536	0.817127	0.363803		01.06.05	01.06.05 fatty acid metabolism	6	1.80723	NCU09189 NCU05006 NCU02729 NCU08128 NCU05858 NCU09278	253	2.51316	0.719106	0.111623		20.09.01	20.09.01 nuclear transport	2	1.43885	NCU03421 NCU00591	258	2.56283	0.56143	0.179545		20.09.13	20.09.13 vacuolar/lysosomal transport	1	3.7037	NCU06382	328	3.25817	1.13674	0.372357
01.03.16.01	01.03.16.01 RNA degradation	1	1.36986	NCU01045	153	1.51982	0.901334	0.36952		20.03.22	20.03.22 transport ATPases	1	1.78571	NCU06341	144	1.43042	1.24839	0.363879		20.01.01.07	20.01.01.07 anion transport	6	1.80723	NCU03591 NCU04568 NCU08358 NCU06159 NCU00803 NCU04446	127	1.26155	1.43255	0.115418		01.01.06.06.01.01	01.01.06.06.01.01 diaminopimelic acid pathway	1	0.719424	NCU09532	16	0.158935	4.52653	0.179574		30.05.02	30.05.02 non-enzymatic receptor mediated signalling	1	3.7037	NCU05094	332	3.2979	1.12305	0.372888
30.05.01.12	30.05.01.12 transmembrane receptor protein tyrosine kinase signalling pathways	1	1.36986	NCU03197	123	1.22181	1.12117	0.369547		14.07.11	14.07.11 protein processing (proteolytic)	1	1.78571	NCU06618	219	2.17542	0.820858	0.364183		20.09.14	20.09.14 cytoskeleton-dependent transport	7	2.10843	NCU03628 NCU03051 NCU03794 NCU02729 NCU01367 NCU06973 NCU00794	159	1.57942	1.33494	0.116299		16.11	16.11 amino acid/amino acid derivatives binding	1	0.719424	NCU00721	16	0.158935	4.52653	0.179574		11.02.03.04.03	11.02.03.04.03 transcription repression	1	3.7037	NCU05782	332	3.2979	1.12305	0.372888
20.01.27	20.01.27 drug/toxin transport	1	1.36986	NCU01095	152	1.50988	0.907264	0.369791		01.01.06	01.01.06 metabolism of the aspartate family	1	1.78571	NCU09116	217	2.15556	0.828423	0.364921		34.11.03	34.11.03 chemoperception and response	11	3.31325	NCU03591 NCU09189 NCU01151 NCU08414 NCU09444 NCU08358 NCU02307 NCU09520 NCU00285 NCU09933 NCU00261	360	3.57604	0.926514	0.119044		34.11.03	34.11.03 chemoperception and response	5	3.59712	NCU08384 NCU03421 NCU02051 NCU08177 NCU00721	360	3.57604	1.0059	0.179944		40.01.03	40.01.03 directional cell growth (morphogenesis)	1	3.7037	NCU00925	341	3.38731	1.09341	0.373885
30.01.05.01.03	30.01.05.01.03 MAPKKK cascade	1	1.36986	NCU03197	151	1.49995	0.913272	0.370045		40.10.02.03	40.10.02.03 induction of apoptosis	1	1.78571	NCU06217	148	1.47015	1.21465	0.365763		01.01.13	01.01.13 regulation of amino acid metabolism	7	2.10843	NCU03628 NCU03051 NCU02729 NCU01367 NCU02307 NCU00794 NCU03321	162	1.60922	1.31022	0.120236		10.03.01.03	10.03.01.03 cell cycle checkpoints (checkpoints of morphogenesis, DNA-damage,-replication, mitotic phase and spindle)	1	0.719424	NCU08177	195	1.93702	0.371407	0.180183		01.05.03	01.05.03 polysaccharide metabolism	1	3.7037	NCU07242	364	3.61577	1.02432	0.375246
40.10.02.03	40.10.02.03 induction of apoptosis	1	1.36986	NCU03197	148	1.47015	0.931785	0.370708		40.10.02.04	40.10.02.04 regulation of apoptosis	1	1.78571	NCU01595	150	1.49002	1.19845	0.366606		42.16	42.16 mitochondrion	10	3.01205	NCU07044 NCU03961 NCU03669 NCU03794 NCU02729 NCU06973 NCU06520 NCU09278 NCU00919 NCU09756	274	2.72176	1.10665	0.122744		16.17.01	16.17.01 calcium binding	2	1.43885	NCU07159 NCU03913	257	2.5529	0.563614	0.180676		18.01.07	18.01.07 regulation by binding / dissociation	1	3.7037	NCU05782	373	3.70518	0.999603	0.375346
32.07.03	32.07.03 detoxification by modification	1	1.36986	NCU07055	128	1.27148	1.07738	0.370845		20.03.02	20.03.02 carrier (electrochemical potential-driven transport)	1	1.78571	NCU06341	210	2.08602	0.856037	0.367261		10.03.01.01.11	10.03.01.01.11 M phase	9	2.71084	NCU04445 NCU03628 NCU08414 NCU03051 NCU03794 NCU02729 NCU01367 NCU00794 NCU03321	314	3.1191	0.86911	0.122789		01.05.09	01.05.09 aminosaccharide metabolism	2	1.43885	NCU05319 NCU00701	71	0.705275	2.04013	0.182126
20.01.03.01	20.01.03.01 sugar transport	1	1.36986	NCU03197	128	1.27148	1.07738	0.370845		01.03.16.01	01.03.16.01 RNA degradation	1	1.78571	NCU09349	153	1.51982	1.17495	0.36775		01.06.02.01	01.06.02.01 phospholipid metabolism	4	1.20482	NCU02302 NCU01993 NCU05098 NCU00261	189	1.87742	0.641742	0.122915		30.01.09	30.01.09 second messenger mediated signal transduction	3	2.15827	NCU08177 NCU08739 NCU06022	306	3.03963	0.710044	0.185267
20.03.02.03	20.03.02.03 antiporter	1	1.36986	NCU01095	130	1.29135	1.0608	0.371202		30.05.02.24	30.05.02.24 G-protein coupled receptor signalling pathway	1	1.78571	NCU01595	154	1.52975	1.16732	0.3681		34.05.01	34.05.01 cell migration	6	1.80723	NCU03628 NCU03051 NCU03794 NCU02729 NCU01367 NCU00794	242	2.40389	0.751792	0.123601		16.21.15	16.21.15 biotin binding	1	0.719424	NCU00591	17	0.168869	4.26026	0.188178
30.07	30.07 regulation of signal transduction	1	1.36986	NCU03197	130	1.29135	1.0608	0.371202		02.01	02.01 glycolysis and gluconeogenesis	1	1.78571	NCU09489	206	2.04629	0.87266	0.368417		30.05.02.16	30.05.02.16 hedgehog-dependent signalling pathway	3	0.903614	NCU03051 NCU00794 NCU00285	45	0.447005	2.02149	0.124559		01.06.06.05	01.06.06.05 sesquiterpenes metabolism	1	0.719424	NCU06137	17	0.168869	4.26026	0.188178
02.25	02.25 oxidation of fatty acids	1	1.36986	NCU08060	145	1.44035	0.951063	0.371217		20.01.21	20.01.21 RNA transport	1	1.78571	NCU06217	155	1.53968	1.15979	0.368435		10.03.04	10.03.04 nuclear and chromosomal cycle	8	2.40964	NCU03628 NCU09189 NCU08414 NCU03051 NCU03794 NCU02729 NCU00794 NCU01257	289	2.87077	0.839371	0.124826		14.07.04	14.07.04 modification by acetylation, deacetylation	1	0.719424	NCU07536	190	1.88735	0.381181	0.188362
20.03.22	20.03.22 transport ATPases	1	1.36986	NCU01095	144	1.43042	0.957667	0.371351		20.01.01.01.01	20.01.01.01.01 heavy metal ion transport (Cu+, Fe3+, etc.)	1	1.78571	NCU09903	157	1.55955	1.14502	0.369059		10.03.01.01.03	10.03.01.01.03 G1/S transition of mitotic cell cycle	3	0.903614	NCU08414 NCU01367 NCU00650	159	1.57942	0.572119	0.125627		32.05.01	32.05.01 resistance proteins	4	2.8777	NCU08747 NCU01386 NCU02051 NCU01038	320	3.1787	0.905306	0.195267
32.05.03	32.05.03 defense related proteins	1	1.36986	NCU11286	135	1.34102	1.02151	0.371712		20.09.14	20.09.14 cytoskeleton-dependent transport	1	1.78571	NCU01595	159	1.57942	1.13062	0.369623		01.03.04	01.03.04 pyrimidine nucleotide/nucleoside/nucleobase metabolism	3	0.903614	NCU05264 NCU06272 NCU00261	159	1.57942	0.572119	0.125627		01.01.09	01.01.09 metabolism of the cysteine - aromatic group	4	2.8777	NCU08216 NCU01386 NCU05978 NCU04298	316	3.13897	0.916765	0.196289
16.13	16.13 C-compound binding	1	1.36986	NCU03197	139	1.38075	0.992116	0.371746		01.03.04	01.03.04 pyrimidine nucleotide/nucleoside/nucleobase metabolism	1	1.78571	NCU01786	159	1.57942	1.13062	0.369623		32.01.03	32.01.03 osmotic and salt stress response	4	1.20482	NCU03241 NCU09189 NCU08414 NCU09520	187	1.85755	0.648605	0.12598		01.05.11.04	01.05.11.04 aromate anabolism	1	0.719424	NCU04298	18	0.178802	4.02358	0.196511
20.03.25	20.03.25 ABC transporters	1	1.36986	NCU01095	136	1.35095	1.014	0.37175		01.25	01.25 extracellular metabolism	1	1.78571	NCU04850	169	1.67875	1.06372	0.371588		01.01.03.05	01.01.03.05 metabolism of arginine	1	0.301205	NCU02307	97	0.963544	0.312601	0.127135		01.01.06.01.02	01.01.06.01.02 degradation of aspartate	1	0.719424	NCU06042	18	0.178802	4.02358	0.196511
32.01.11	32.01.11 nutrient starvation response	1	1.36986	NCU01095	137	1.36088	1.0066	0.371769		32.05.01.03	32.05.01.03 chemical agent resistance	1	1.78571	NCU06341	173	1.71849	1.03912	0.371998		16.21.05	16.21.05 FAD/FMN binding	3	0.903614	NCU08925 NCU08128 NCU05923	158	1.56948	0.57574	0.12749		16.21.05	16.21.05 FAD/FMN binding	3	2.15827	NCU08747 NCU08269 NCU06042	158	1.56948	1.37515	0.198414
										34.07	34.07 cell adhesion	1	1.78571	NCU04787	174	1.72842	1.03315	0.372068		32.05.05.01	32.05.05.01 toxins	1	0.301205	NCU09444	96	0.953611	0.315857	0.130144		41.01	41.01 fungal/microorganismic development	2	1.43885	NCU05598 NCU02188	237	2.35423	0.611177	0.203429
										20.09.07.03	20.09.07.03 ER to Golgi transport	1	1.78571	NCU04787	177	1.75822	1.01564	0.372205		01.01.09.04	01.01.09.04 metabolism of phenylalanine	1	0.301205	NCU08128	96	0.953611	0.315857	0.130144		41	41 DEVELOPMENT (Systemic)	2	1.43885	NCU05598 NCU02188	237	2.35423	0.611177	0.203429
																				32.05.01.03	32.05.01.03 chemical agent resistance	7	2.10843	NCU03591 NCU09189 NCU09444 NCU08358 NCU00290 NCU08056 NCU04528	173	1.71849	1.22691	0.133035		01.01.03.01.02	01.01.03.01.02 degradation of glutamine	1	0.719424	NCU00591	19	0.188735	3.81181	0.20458
																				32.07.05	32.07.05 detoxification by export	5	1.50602	NCU03591 NCU09444 NCU08358 NCU00290 NCU08056	106	1.05295	1.4303	0.134187		01.01.09.05.02	01.01.09.05.02 degradation of tyrosine	1	0.719424	NCU05978	19	0.188735	3.81181	0.20458
																				42.04.05	42.04.05 microtubule cytoskeleton	6	1.80723	NCU03628 NCU03051 NCU03794 NCU02729 NCU01367 NCU00794	231	2.29463	0.787592	0.135083		20.01.01.07.09	20.01.01.07.09 chloride transport	1	0.719424	NCU02051	19	0.188735	3.81181	0.20458
																				10.03.01.02	10.03.01.02 cell cycle arrest	2	0.60241	NCU09189 NCU08414	125	1.24168	0.485157	0.135729		30.01.05.01.06	30.01.05.01.06 serine/threonine kinase	1	0.719424	NCU08177	180	1.78802	0.402358	0.205393
																				10.03.04.05	10.03.04.05 chromosome segregation/division	2	0.60241	NCU09189 NCU01257	125	1.24168	0.485157	0.135729		16.17.07	16.17.07 magnesium binding	3	2.15827	NCU08177 NCU03913 NCU06022	275	2.7317	0.790085	0.207367
																				20.01.13	20.01.13 lipid/fatty acid transport	5	1.50602	NCU03591 NCU05597 NCU08358 NCU00290 NCU08056	206	2.04629	0.735978	0.136094		01.01.09.03.02	01.01.09.03.02 degradation of cysteine	1	0.719424	NCU08216	20	0.198669	3.62122	0.21239
																				11.04.03.01.10	11.04.03.01.10 regulation of splicing	2	0.60241	NCU01612 NCU02611	23	0.228469	2.63672	0.136141		01.01.11.02.02	01.01.11.02.02 degradation of isoleucine	1	0.719424	NCU09864	20	0.198669	3.62122	0.21239
																				30.01.05.01.06	30.01.05.01.06 serine/threonine kinase	4	1.20482	NCU09189 NCU08414 NCU04409 NCU07969	180	1.78802	0.673829	0.136796		02.13.03	02.13.03 aerobic respiration	2	1.43885	NCU01386 NCU06042	227	2.25489	0.638101	0.214687
																				34.11.03.13	34.11.03.13 osmosensing and response	4	1.20482	NCU09189 NCU08414 NCU09520 NCU09933	179	1.77809	0.677593	0.138345		30.05.01.18	30.05.01.18 transmembrane receptor protein serine/threonine kinase signalling pathways	2	1.43885	NCU03421 NCU08177	85	0.844343	1.7041	0.215651
																				30.01.05.01.03	30.01.05.01.03 MAPKKK cascade	3	0.903614	NCU09189 NCU08414 NCU01367	151	1.49995	0.60243	0.140818		01.01.03	01.01.03 assimilation of ammonia, metabolism of the glutamate group	2	1.43885	NCU08747 NCU00591	226	2.24496	0.640924	0.2158
																				10.03.05.01	10.03.05.01 spindle pole body/centrosome and microtubule cycle	6	1.80723	NCU03628 NCU03051 NCU03794 NCU02729 NCU01367 NCU00794	147	1.46022	1.23764	0.144744		34.07	34.07 cell adhesion	1	0.719424	NCU08177	174	1.72842	0.416233	0.216011
																				20.03.01	20.03.01 channel / pore class transport	3	0.903614	NCU03591 NCU07969 NCU08358	147	1.46022	0.618822	0.148608		34.11.03.13	34.11.03.13 osmosensing and response	3	2.15827	NCU08384 NCU08177 NCU00721	179	1.77809	1.21382	0.216256
																				01.20.35.01	01.20.35.01 metabolism of phenylpropanoids	6	1.80723	NCU05006 NCU09391 NCU00776 NCU04528 NCU05821 NCU05762	152	1.50988	1.19693	0.150203		01.06.05	01.06.05 fatty acid metabolism	3	2.15827	NCU00591 NCU08943 NCU06960	253	2.51316	0.858788	0.219362
																				11.04.03.03	11.04.03.03 5'-end processing	2	0.60241	NCU04439 NCU07712	25	0.248336	2.42578	0.150998		38.05	38.05 viral proteins	1	0.719424	NCU08739	21	0.208602	3.44878	0.219946
																				01.02.07.03	01.02.07.03 regulation of sulphur metabolism	2	0.60241	NCU03628 NCU02729	25	0.248336	2.42578	0.150998		20.09.04	20.09.04 mitochondrial transport	2	1.43885	NCU02051 NCU00721	222	2.20522	0.652473	0.220218
																				01.02.07	01.02.07 regulation of nitrogen, sulfur and selenium metabolism	6	1.80723	NCU04568 NCU03628 NCU02729 NCU02307 NCU06159 NCU00803	153	1.51982	1.18911	0.151193		20.03.02	20.03.02 carrier (electrochemical potential-driven transport)	3	2.15827	NCU00988 NCU02188 NCU01633	210	2.08602	1.03464	0.227723
																				32.01.01	32.01.01 oxidative stress response	6	1.80723	NCU10220 NCU00290 NCU08056 NCU09520 NCU00285 NCU09933	213	2.11582	0.854149	0.151359		01.01.06	01.01.06 metabolism of the aspartate family	3	2.15827	NCU08216 NCU09532 NCU06042	217	2.15556	1.00126	0.228077
																				20.03.02.02	20.03.02.02 symporter	5	1.50602	NCU05597 NCU00803 NCU04446 NCU05350 NCU07054	116	1.15228	1.307	0.15208		20.01.25	20.01.25 vitamine/cofactor transport	2	1.43885	NCU02051 NCU00721	92	0.913877	1.57444	0.229539
																				02.25	02.25 oxidation of fatty acids	3	0.903614	NCU09189 NCU08414 NCU05006	145	1.44035	0.627358	0.152532		32.01.01	32.01.01 oxidative stress response	2	1.43885	NCU08747 NCU03421	213	2.11582	0.680042	0.229915
																				01.20.35	01.20.35 metabolism of secondary products derived from L-phenylalanine and L-tyrosine	6	1.80723	NCU05006 NCU09391 NCU00776 NCU04528 NCU05821 NCU05762	155	1.53968	1.17377	0.153071		02.07	02.07 pentose-phosphate pathway	2	1.43885	NCU03913 NCU08943	94	0.933744	1.54095	0.233144
																				30.01.05.01.04	30.01.05.01.04 NIK-I-kappaB/NF-kappaB cascade	2	0.60241	NCU08414 NCU06272	118	1.17215	0.513937	0.153104		01.01.09.03.01	01.01.09.03.01 biosynthesis of cysteine	1	0.719424	NCU08216	23	0.228469	3.14889	0.234321
																				20.03.02	20.03.02 carrier (electrochemical potential-driven transport)	6	1.80723	NCU05597 NCU09444 NCU00803 NCU04446 NCU05350 NCU07054	210	2.08602	0.866351	0.153612		01.01.13	01.01.13 regulation of amino acid metabolism	1	0.719424	NCU00721	162	1.60922	0.447065	0.238013
																				11.06.02	11.06.02 tRNA modification	3	0.903614	NCU03669 NCU09571 NCU01115	53	0.526473	1.71636	0.157428		01.06.10	01.06.10 regulation of lipid, fatty acid and isoprenoid metabolism	2	1.43885	NCU01386 NCU00591	99	0.983411	1.46312	0.241453
																				40.10.02.02.02	40.10.02.02.02 caspase activation	4	1.20482	NCU03051 NCU03794 NCU01367 NCU00794	85	0.844343	1.42693	0.158951		01.03.04	01.03.04 pyrimidine nucleotide/nucleoside/nucleobase metabolism	1	0.719424	NCU00591	159	1.57942	0.4555	0.243646
																				01.06.02.02	01.06.02.02 glycolipid metabolism	1	0.301205	NCU09278	87	0.86421	0.348532	0.159794		32.01.07	32.01.07 unfolded protein response (e.g. ER quality control)	1	0.719424	NCU08177	159	1.57942	0.4555	0.243646
																				20.03.02.02.01	20.03.02.02.01 proton driven symporter	4	1.20482	NCU05597 NCU00803 NCU05350 NCU07054	87	0.86421	1.39413	0.163443		01.01.06.01	01.01.06.01 metabolism of aspartate	1	0.719424	NCU06042	25	0.248336	2.89698	0.247745
																				10.03.05	10.03.05 cell cycle dependent cytoskeleton reorganization	6	1.80723	NCU03628 NCU03051 NCU03794 NCU02729 NCU01367 NCU00794	189	1.87742	0.962612	0.163966		01.06.02.01	01.06.02.01 phospholipid metabolism	2	1.43885	NCU09533 NCU04475	189	1.87742	0.766396	0.253055
																				16.13	16.13 C-compound binding	3	0.903614	NCU05597 NCU05350 NCU07054	139	1.38075	0.654438	0.164341		20.01.01.07.08	20.01.01.07.08 organic anion transport	1	0.719424	NCU02051	26	0.25827	2.78556	0.254114
																				20.09.07.03	20.09.07.03 ER to Golgi transport	6	1.80723	NCU03628 NCU03051 NCU03794 NCU02729 NCU01367 NCU03321	177	1.75822	1.02787	0.164519		32.01.03	32.01.03 osmotic and salt stress response	2	1.43885	NCU08384 NCU00721	187	1.85755	0.774593	0.254729
																				01.20.17	01.20.17 metabolism of secondary products derived from primary amino acids	5	1.50602	NCU08925 NCU05006 NCU05923 NCU09278 NCU04528	126	1.25161	1.20327	0.165769		01.03.16.01	01.03.16.01 RNA degradation	1	0.719424	NCU06960	153	1.51982	0.473362	0.255029
																				14.07.07	14.07.07 modification by ubiquitin-related proteins	5	1.50602	NCU03628 NCU03051 NCU02729 NCU01367 NCU00794	126	1.25161	1.20327	0.165769		20.01.27	20.01.27 drug/toxin transport	1	0.719424	NCU02051	152	1.50988	0.476477	0.256938
																				32.10	32.10 degradation / modification of foreign (exogenous) compounds	2	0.60241	NCU05105 NCU08128	113	1.12248	0.536678	0.166127		02.19	02.19 metabolism of energy reserves (e.g. glycogen, trehalose)	2	1.43885	NCU09559 NCU03913	113	1.12248	1.28185	0.259459
																				01.05.03.06	01.05.03.06 hemicellulose/pectin metabolism	1	0.301205	NCU00852	85	0.844343	0.356733	0.167014		01.01.03.01	01.01.03.01 metabolism of glutamine	1	0.719424	NCU00591	27	0.268203	2.68239	0.260261
																				01.05.03.06.07	01.05.03.06.07 hemicellulose/pectin catabolism	1	0.301205	NCU00852	85	0.844343	0.356733	0.167014		32.05.01.03	32.05.01.03 chemical agent resistance	2	1.43885	NCU01386 NCU02051	173	1.71849	0.837277	0.264931
																				30.01.05.03	30.01.05.03 protease mediated signal transduction	1	0.301205	NCU01151	6	0.0596007	5.05371	0.167406		20.03.01	20.03.01 channel / pore class transport	1	0.719424	NCU02051	147	1.46022	0.492683	0.266519
																				01.02.02	01.02.02 nitrogen metabolism	2	0.60241	NCU09391 NCU09183	112	1.11255	0.541469	0.168782		43.01.03.07	43.01.03.07 development of conidia	1	0.719424	NCU09559	29	0.28807	2.4974	0.271908
																				30.07	30.07 regulation of signal transduction	5	1.50602	NCU09189 NCU01367 NCU07864 NCU03321 NCU00650	130	1.29135	1.16624	0.169958		02.16.09	02.16.09 mixed acid and butanediol fermentation	1	0.719424	NCU08943	29	0.28807	2.4974	0.271908
																				32.05.03	32.05.03 defense related proteins	3	0.903614	NCU06973 NCU08128 NCU07194	135	1.34102	0.673829	0.172167		20.03.22	20.03.22 transport ATPases	1	0.719424	NCU02051	144	1.43042	0.502948	0.272284
																				01.25	01.25 extracellular metabolism	5	1.50602	NCU07355 NCU05105 NCU00852 NCU09484 NCU04528	169	1.67875	0.897109	0.173812		20.01.01.01.01	20.01.01.01.01 heavy metal ion transport (Cu+, Fe3+, etc.)	2	1.43885	NCU02051 NCU00721	157	1.55955	0.922605	0.272514
																				20.03.25	20.03.25 ABC transporters	5	1.50602	NCU03591 NCU09444 NCU08358 NCU00290 NCU08056	136	1.35095	1.11479	0.174829		01.20.35	01.20.35 metabolism of secondary products derived from L-phenylalanine and L-tyrosine	2	1.43885	NCU05978 NCU08943	155	1.53968	0.934509	0.273091
																				30.05.02.24	30.05.02.24 G-protein coupled receptor signalling pathway	4	1.20482	NCU03628 NCU03051 NCU03794 NCU00794	154	1.52975	0.787592	0.17499		20.03.25	20.03.25 ABC transporters	2	1.43885	NCU08384 NCU02051	136	1.35095	1.06507	0.273562
																				32.07.07	32.07.07 oxygen and radical detoxification	4	1.20482	NCU02924 NCU05858 NCU09520 NCU04528	93	0.92381	1.30418	0.17543		01.02.07	01.02.07 regulation of nitrogen, sulfur and selenium metabolism	2	1.43885	NCU01386 NCU09169	153	1.51982	0.946725	0.273575
																				16.21.17	16.21.17 pyridoxal phosphate binding	3	0.903614	NCU05093 NCU02302 NCU09183	58	0.57614	1.56839	0.175456		01.20.35.01	01.20.35.01 metabolism of phenylpropanoids	2	1.43885	NCU05978 NCU08943	152	1.50988	0.952953	0.273782
																				20.03.22	20.03.22 transport ATPases	5	1.50602	NCU03591 NCU05863 NCU08358 NCU00290 NCU08056	144	1.43042	1.05286	0.178721		32.01.11	32.01.11 nutrient starvation response	2	1.43885	NCU07159 NCU08739	137	1.36088	1.05729	0.273786
																				20.01.01.01.01	20.01.01.01.01 heavy metal ion transport (Cu+, Fe3+, etc.)	5	1.50602	NCU03591 NCU08358 NCU08056 NCU04528 NCU11414	157	1.55955	0.965678	0.179105		40.10.02.03	40.10.02.03 induction of apoptosis	2	1.43885	NCU08177 NCU08739	148	1.47015	0.978709	0.274365
																				20.01.21	20.01.21 RNA transport	5	1.50602	NCU03092 NCU02729 NCU08518 NCU00919 NCU02611	155	1.53968	0.978138	0.179491		02.25	02.25 oxidation of fatty acids	2	1.43885	NCU08943 NCU06960	145	1.44035	0.998958	0.274534
																				40.10.02.04	40.10.02.04 regulation of apoptosis	5	1.50602	NCU03051 NCU04409 NCU03794 NCU01367 NCU00794	150	1.49002	1.01074	0.179768		01.20.01.05	01.20.01.05 metabolism of sugar alcohols	1	0.719424	NCU08943	30	0.298003	2.41415	0.277417
																				20.01.27	20.01.27 drug/toxin transport	5	1.50602	NCU03591 NCU09444 NCU08358 NCU00290 NCU08056	152	1.50988	0.997444	0.179778		01.01.06.04	01.01.06.04 metabolism of threonine	1	0.719424	NCU08216	31	0.307937	2.33627	0.282722
																				30.01.09.07	30.01.09.07 cAMP/cGMP mediated signal transduction	1	0.301205	NCU08414	81	0.804609	0.374349	0.182131		42.10.05	42.10.05 nuclear membrane	1	0.719424	NCU00591	32	0.31787	2.26326	0.28783
																				41.01.01	41.01.01 mating (fertilization)	4	1.20482	NCU04445 NCU03066 NCU02546 NCU09380	98	0.973478	1.23764	0.183619		32.05.03	32.05.03 defense related proteins	1	0.719424	NCU00701	135	1.34102	0.536477	0.289538
																				01.06.10	01.06.10 regulation of lipid, fatty acid and isoprenoid metabolism	4	1.20482	NCU04568 NCU02307 NCU06159 NCU00803	99	0.983411	1.22514	0.185054		10.03.01.01.09	10.03.01.01.09 G2/M transition of mitotic cell cycle	1	0.719424	NCU08177	134	1.33108	0.540481	0.291442
																				01.25.01.03.03.01	01.25.01.03.03.01 extracellular arabinan degradation	1	0.301205	NCU00852	7	0.0695341	4.33176	0.188881		20.01.01.07	20.01.01.07 anion transport	1	0.719424	NCU02051	127	1.26155	0.570271	0.304625
																				30.05.02.20	30.05.02.20 Wnt signalling pathway	1	0.301205	NCU09189	79	0.784742	0.383826	0.190021		01.20.17	01.20.17 metabolism of secondary products derived from primary amino acids	1	0.719424	NCU08384	126	1.25161	0.574797	0.306481
																				30.01.09.03	30.01.09.03 Ca2+ mediated signal transduction	3	0.903614	NCU03241 NCU08414 NCU04409	125	1.24168	0.727735	0.191034		10.03.01.02	10.03.01.02 cell cycle arrest	1	0.719424	NCU08177	125	1.24168	0.579396	0.308329
																				14.07.09	14.07.09 posttranslational modification of amino acids (e.g. hydroxylation, methylation)	4	1.20482	NCU08925 NCU03241 NCU08852 NCU03794	138	1.37082	0.878907	0.192334		30.01.09.03	30.01.09.03 Ca2+ mediated signal transduction	1	0.719424	NCU08177	125	1.24168	0.579396	0.308329
																				10.01.05.03.01	10.01.05.03.01 meiotic recombination	1	0.301205	NCU09373	78	0.774809	0.388747	0.194045		32.01.05	32.01.05 heat shock response	1	0.719424	NCU08384	124	1.23175	0.584068	0.310167
																				10.03.01.01.09	10.03.01.01.09 G2/M transition of mitotic cell cycle	4	1.20482	NCU09189 NCU08414 NCU01367 NCU00650	134	1.33108	0.905143	0.195311		30.05.01.12	30.05.01.12 transmembrane receptor protein tyrosine kinase signalling pathways	1	0.719424	NCU03421	123	1.22181	0.588817	0.311995
																				40.10.02.02	40.10.02.02 apoptotic program	4	1.20482	NCU03051 NCU03794 NCU01367 NCU00794	128	1.27148	0.947572	0.198467		01.20.05	01.20.05 metabolism of acetic acid derivatives	1	0.719424	NCU06960	121	1.20195	0.598549	0.31562
																				32.07.03	32.07.03 detoxification by modification	4	1.20482	NCU02924 NCU09183 NCU07194 NCU04528	128	1.27148	0.947572	0.198467		20.01.07	20.01.07 amino acid/amino acid derivatives transport	1	0.719424	NCU00721	121	1.20195	0.598549	0.31562
																				01.25.01	01.25.01 extracellular polysaccharide degradation	3	0.903614	NCU07355 NCU05105 NCU00852	120	1.19201	0.758057	0.199773		02.11.05	02.11.05 accessory proteins of electron transport and membrane-associated energy conservation	1	0.719424	NCU06042	120	1.19201	0.603537	0.317415
																				30.01.05.01.05	30.01.05.01.05 tyrosine kinase	1	0.301205	NCU09189	76	0.754942	0.398977	0.20225		01.01.09.03	01.01.09.03 metabolism of cysteine	1	0.719424	NCU08216	39	0.387404	1.85704	0.318376
																				30.01.05.01.02	30.01.05.01.02 JNK cascade	1	0.301205	NCU08414	75	0.745008	0.404297	0.206427		01.02.02.09	01.02.02.09 catabolism of nitrogenous compounds	1	0.719424	NCU00591	39	0.387404	1.85704	0.318376
																				32.05.01.01	32.05.01.01 antibiotic resistance	1	0.301205	NCU09444	74	0.735075	0.409761	0.210652		30.01.05.01.04	30.01.05.01.04 NIK-I-kappaB/NF-kappaB cascade	1	0.719424	NCU08177	118	1.17215	0.613767	0.320968
																				20.09.07.05	20.09.07.05 intra Golgi transport	1	0.301205	NCU06973	74	0.735075	0.409761	0.210652		01.01.06.05.01	01.01.06.05.01 biosynthesis of methionine	1	0.719424	NCU08216	41	0.407271	1.76645	0.325554
																				34.05.02	34.05.02 motor activity	1	0.301205	NCU06973	74	0.735075	0.409761	0.210652		01.02.07.01	01.02.07.01 regulation of nitrogen metabolism	1	0.719424	NCU09169	41	0.407271	1.76645	0.325554
																				16.13.01	16.13.01 sugar binding	3	0.903614	NCU05597 NCU05350 NCU07054	72	0.715208	1.26343	0.212333		01.01.06.06	01.01.06.06 metabolism of lysine	1	0.719424	NCU09532	115	1.14235	0.629778	0.326191
																				34.01.01.03	34.01.01.03 homeostasis of protons	3	0.903614	NCU05597 NCU05350 NCU07054	111	1.10261	0.819521	0.213534		01.02.02	01.02.02 nitrogen metabolism	1	0.719424	NCU00591	112	1.11255	0.646647	0.33127
																				16.21.01	16.21.01 heme binding	3	0.903614	NCU08663 NCU05006 NCU08128	111	1.10261	0.819521	0.213534		38	38 TRANSPOSABLE ELEMENTS, VIRAL AND PLASMID PROTEINS	1	0.719424	NCU08739	43	0.427138	1.68429	0.3321
																				10.01.03.05	10.01.03.05 extension/ polymerization activity	3	0.903614	NCU03794 NCU00794 NCU02497	73	0.725142	1.24612	0.214144		16.21.01	16.21.01 heme binding	1	0.719424	NCU06137	111	1.10261	0.652473	0.332927
																				01.20.01	01.20.01 metabolism of primary metabolic sugar derivatives	1	0.301205	NCU09278	73	0.725142	0.415374	0.214923		20.01.03.03	20.01.03.03 C4-dicarboxylate transport (e.g. malate, succinate, fumarate)	1	0.719424	NCU09020	44	0.437072	1.64601	0.335145
																				42.19	42.19 peroxisome	2	0.60241	NCU06973 NCU02307	95	0.943677	0.638364	0.21493		10.03.01.01.05	10.03.01.01.05 S phase of mitotic cell cycle	1	0.719424	NCU08177	44	0.437072	1.64601	0.335145
																				20.03.01.01	20.03.01.01 ion channels	3	0.903614	NCU03591 NCU07969 NCU08358	109	1.08275	0.834558	0.216144		20.03.01.01	20.03.01.01 ion channels	1	0.719424	NCU02051	109	1.08275	0.664445	0.336182
																				01.05.11	01.05.11 aromate metabolism	3	0.903614	NCU02924 NCU07194 NCU04528	108	1.07281	0.842286	0.217376		40.01.03.03	40.01.03.03 guidance of longitudinal cell extension (e.g. pollen tube guidance, axonal pathfinding)	1	0.719424	NCU03421	108	1.07281	0.670597	0.337778
																				01.01.09.04.01	01.01.09.04.01 biosynthesis of phenylalanine	1	0.301205	NCU08128	72	0.715208	0.421143	0.21924		30.05.01.18.01	30.05.01.18.01 TGF-beta-receptor signalling pathway	1	0.719424	NCU03421	45	0.447005	1.60943	0.338043
																				34.11.01	34.11.01 photoperception and response	3	0.903614	NCU09278 NCU08056 NCU09520	106	1.05295	0.858178	0.219685		30.05.02.16	30.05.02.16 hedgehog-dependent signalling pathway	1	0.719424	NCU03421	45	0.447005	1.60943	0.338043
																				01.20.19	01.20.19 metabolism of secondary products derived from glycine, L-serine and L-alanine	3	0.903614	NCU02302 NCU04528 NCU05098	78	0.774809	1.16624	0.221559		01.01.03.05.01	01.01.03.05.01 biosynthesis of arginine	1	0.719424	NCU00591	46	0.456939	1.57444	0.340796
																				20.03.02.03.01	20.03.02.03.01 proton driven antiporter	1	0.301205	NCU09444	71	0.705275	0.427074	0.223599		32.07.05	32.07.05 detoxification by export	1	0.719424	NCU02051	106	1.05295	0.68325	0.340904
																				16.14	16.14 selen binding	1	0.301205	NCU01993	9	0.089401	3.36914	0.227129		34.11.01	34.11.01 photoperception and response	1	0.719424	NCU08177	106	1.05295	0.68325	0.340904
																				01.01.05	01.01.05 metabolism of urea cycle, creatine and polyamines	1	0.301205	NCU08925	70	0.695341	0.433176	0.227998		01.20.17.09	01.20.17.09 metabolism of alkaloids	1	0.719424	NCU08384	47	0.466872	1.54095	0.34341
																				01.05.11.07	01.05.11.07 aromate catabolism	3	0.903614	NCU02924 NCU07194 NCU04528	95	0.943677	0.957546	0.228013		01.20.15.03	01.20.15.03 metabolism of ubiquinone	1	0.719424	NCU06960	47	0.466872	1.54095	0.34341
																				18.02.01.01.05	18.02.01.01.05 kinase activator	2	0.60241	NCU09189 NCU08414	90	0.89401	0.673829	0.228103		34.07.02	34.07.02 cell-matrix adhesion	1	0.719424	NCU08177	50	0.496672	1.44849	0.350441
																				30.01.09.11	30.01.09.11 polyphosphoinositol mediated signal transduction	2	0.60241	NCU09189 NCU08414	90	0.89401	0.673829	0.228103		32.07.01	32.07.01 detoxification involving cytochrome P450	1	0.719424	NCU06137	50	0.496672	1.44849	0.350441
																				01.05.11.07.01	01.05.11.07.01 aerobic aromate catabolism	3	0.903614	NCU02924 NCU07194 NCU04528	92	0.913877	0.98877	0.22877		01.01.03.05	01.01.03.05 metabolism of arginine	1	0.719424	NCU00591	97	0.963544	0.746644	0.353671
																				11.02.02	11.02.02 tRNA synthesis	2	0.60241	NCU03560 NCU01115	85	0.844343	0.713466	0.240554		40.01.03.01	40.01.03.01 regulation of directional cell growth	1	0.719424	NCU03913	97	0.963544	0.746644	0.353671
																				01.05.03.06.07.03.01	01.05.03.06.07.03.01 arabinan catabolism	1	0.301205	NCU00852	10	0.0993345	3.03223	0.24406		32.05.05.01	32.05.05.01 toxins	1	0.719424	NCU05319	96	0.953611	0.754421	0.354937
																				18.02.05	18.02.05 regulator of G-protein signalling	2	0.60241	NCU03794 NCU00794	81	0.804609	0.748698	0.249733		01.01.09.04	01.01.09.04 metabolism of phenylalanine	1	0.719424	NCU04298	96	0.953611	0.754421	0.354937
																				01.08.04	01.08.04 regulation of the metabolism of intercellular mediators	2	0.60241	NCU03092 NCU02611	45	0.447005	1.34766	0.255254		42.19	42.19 peroxisome	1	0.719424	NCU01386	95	0.943677	0.762363	0.356169
																				01.01.06.05.02	01.01.06.05.02 degradation of methionine	1	0.301205	NCU05093	11	0.109268	2.75657	0.25963		20.09.16.01	20.09.16.01 Type I protein secretion system (ABC-type transport systems)	1	0.719424	NCU02051	91	0.903944	0.795873	0.360725
																				01.25.09	01.25.09 extracellular lignin degradation	1	0.301205	NCU04528	11	0.109268	2.75657	0.25963		30.01.09.11	30.01.09.11 polyphosphoinositol mediated signal transduction	1	0.719424	NCU06022	90	0.89401	0.804716	0.361764
																				01.01.09.01	01.01.09.01 metabolism of glycine	2	0.60241	NCU05093 NCU05923	47	0.466872	1.29031	0.260664		01.01.06.05	01.01.06.05 metabolism of methionine	1	0.719424	NCU08216	58	0.57614	1.2487	0.363796
																				01.01.09.02	01.01.09.02 metabolism of serine	2	0.60241	NCU05093 NCU09278	75	0.745008	0.808594	0.261654		16.21.17	16.21.17 pyridoxal phosphate binding	1	0.719424	NCU08216	58	0.57614	1.2487	0.363796
																				10.03.02.01	10.03.02.01 meiosis I	2	0.60241	NCU08414 NCU02307	49	0.486739	1.23764	0.265199		16.21.08	16.21.08 Fe/S binding	1	0.719424	NCU06042	58	0.57614	1.2487	0.363796
																				32.07.01	32.07.01 detoxification involving cytochrome P450	2	0.60241	NCU05006 NCU08128	50	0.496672	1.21289	0.26715		01.20.05.11	01.20.05.11 metabolism of polyketides	1	0.719424	NCU06960	58	0.57614	1.2487	0.363796
																				01.01.09.06	01.01.09.06 metabolism of tryptophan	1	0.301205	NCU09183	61	0.60594	0.497087	0.268969		01.01.06.06.01	01.01.06.06.01 biosynthesis of lysine	1	0.719424	NCU09532	59	0.586073	1.22753	0.364966
																				01.08	01.08 metabolism of intercellular mediators	2	0.60241	NCU03092 NCU02611	69	0.685408	0.878907	0.270567		01.01.09.06	01.01.09.06 metabolism of tryptophan	1	0.719424	NCU04298	61	0.60594	1.18729	0.367003
																				01.20.70	01.20.70 regulation of secondary metabolism	2	0.60241	NCU02307 NCU03489	69	0.685408	0.878907	0.270567		32.01.13	32.01.13 electromagnetic waves stress response (e.g. UV, X-ray)	1	0.719424	NCU08177	63	0.625807	1.14959	0.368652
																				30.05.01.05	30.05.01.05 interleukine receptor signalling pathway	1	0.301205	NCU08414	12	0.119201	2.52686	0.27391		42.29	42.29 bud / growth tip	1	0.719424	NCU08177	80	0.794676	0.905306	0.369598
																				32.07.07.05	32.07.07.05 peroxidase reaction	1	0.301205	NCU05858	12	0.119201	2.52686	0.27391		30.05.02.20	30.05.02.20 Wnt signalling pathway	1	0.719424	NCU07536	79	0.784742	0.916765	0.370092
																				01.25.01.03.03	01.25.01.03.03 extracellular hemicellulose/rhamnogalacturonan degradation	1	0.301205	NCU00852	12	0.119201	2.52686	0.27391		34.11.13	34.11.13 gas and metabolite distribution	1	0.719424	NCU08739	77	0.764875	0.940577	0.370899
																				42.27	42.27 extracellular / secretion proteins	2	0.60241	NCU05105 NCU09484	63	0.625807	0.962612	0.275471		30.01.05.01.05	30.01.05.01.05 tyrosine kinase	1	0.719424	NCU08177	76	0.754942	0.952953	0.371209
																				01.20.37	01.20.37 metabolism of peptide derived compounds	2	0.60241	NCU07044 NCU07765	62	0.615874	0.978138	0.275824		01.01.09.02	01.01.09.02 metabolism of serine	1	0.719424	NCU08216	75	0.745008	0.965659	0.371455
																				01.01.09.05	01.01.09.05 metabolism of tyrosine	2	0.60241	NCU00776 NCU05762	60	0.596007	1.01074	0.276084		01.20.70	01.20.70 regulation of secondary metabolism	1	0.719424	NCU01386	69	0.685408	1.04963	0.371467
																				01.01.06.06.01	01.01.06.06.01 biosynthesis of lysine	1	0.301205	NCU02307	59	0.586073	0.513937	0.278253		32.05.01.01	32.05.01.01 antibiotic resistance	1	0.719424	NCU01038	74	0.735075	0.978709	0.371635
																				01.01.06.05	01.01.06.05 metabolism of methionine	1	0.301205	NCU05093	58	0.57614	0.522798	0.282892		34.11.13.07	34.11.13.07 circulation (e.g. blood pressure)	1	0.719424	NCU08739	73	0.725142	0.992116	0.371746
																				34.11.03.03	34.11.03.03 chemotaxis	1	0.301205	NCU09189	58	0.57614	0.522798	0.282892		30.01.09.08	30.01.09.08 hormone mediated signal transduction	1	0.719424	NCU08739	72	0.715208	1.0059	0.371787
																				01.01.09.07	01.01.09.07 metabolism of histidine	1	0.301205	NCU09391	58	0.57614	0.522798	0.282892
																				01.20.19.01	01.20.19.01 metabolism of porphyrins	1	0.301205	NCU04528	58	0.57614	0.522798	0.282892
																				01.01.06.04.01	01.01.06.04.01 biosynthesis of threonine	1	0.301205	NCU05093	13	0.129135	2.33248	0.286968
																				01.01.09.02.02	01.01.09.02.02 degradation of serine	1	0.301205	NCU05093	13	0.129135	2.33248	0.286968
																				01.20.13	01.20.13 metabolism of derivatives of homoisopentenyl pyrophosphate	1	0.301205	NCU08925	13	0.129135	2.33248	0.286968
																				01.20.37.05	01.20.37.05 metabolism of beta-lactams	1	0.301205	NCU07765	13	0.129135	2.33248	0.286968
																				10.03.04.07	10.03.04.07 nuclear division	1	0.301205	NCU08414	57	0.566206	0.53197	0.287522
																				16.05	16.05 polysaccharide binding	1	0.301205	NCU07355	57	0.566206	0.53197	0.287522
																				20.01.11	20.01.11 amine / polyamine transport	1	0.301205	NCU09444	56	0.556273	0.541469	0.292137
																				11.02.03.01.04	11.02.03.01.04 transcription elongation	1	0.301205	NCU04445	55	0.54634	0.551314	0.29673
																				14.13.04	14.13.04 lysosomal and vacuolar protein degradation	1	0.301205	NCU09484	53	0.526473	0.572119	0.305824
																				34.07.01	34.07.01 cell-cell adhesion	1	0.301205	NCU04533	53	0.526473	0.572119	0.305824
																				01.01.09.01.02	01.01.09.01.02 degradation of glycine	1	0.301205	NCU05093	15	0.149002	2.02149	0.309672
																				14.13.04.01	14.13.04.01 lysosomal protein degradation	1	0.301205	NCU09484	15	0.149002	2.02149	0.309672
																				01.07.03	01.07.03 catabolism of vitamins, cofactors, and prosthetic groups	1	0.301205	NCU08128	52	0.516539	0.583121	0.31031
																				01.01.09.04.02	01.01.09.04.02 degradation of phenylalanine	1	0.301205	NCU08128	52	0.516539	0.583121	0.31031
																				02.13.05	02.13.05 regulation of respiration	1	0.301205	NCU09520	52	0.516539	0.583121	0.31031
																				36.20.18	36.20.18 plant hormonal regulation	1	0.301205	NCU09520	52	0.516539	0.583121	0.31031
																				36	36 SYSTEMIC INTERACTION WITH THE ENVIRONMENT	1	0.301205	NCU09520	52	0.516539	0.583121	0.31031
																				36.20	36.20 plant / fungal specific systemic sensing and response	1	0.301205	NCU09520	52	0.516539	0.583121	0.31031
																				10.01.11	10.01.11 regulation of DNA processing	1	0.301205	NCU04445	51	0.506606	0.594555	0.314743
																				40.10.02.03.02	40.10.02.03.02 induction of apoptosis by intracellular signals	1	0.301205	NCU09373	50	0.496672	0.606446	0.319117
																				42.02	42.02 eukaryotic plasma membrane	1	0.301205	NCU08056	50	0.496672	0.606446	0.319117
																				40.02.03.03	40.02.03.03 chemokines	1	0.301205	NCU08414	16	0.158935	1.89514	0.31944
																				16.06	16.06 motor protein binding	1	0.301205	NCU06973	48	0.476805	0.631714	0.327644
																				01.03.13	01.03.13 regulation of nucleotide/nucleoside/nucleobase metabolism	1	0.301205	NCU02307	48	0.476805	0.631714	0.327644
																				01.06.06.05	01.06.06.05 sesquiterpenes metabolism	1	0.301205	NCU08128	17	0.168869	1.78366	0.328228
																				01.05.03.06.07.03	01.05.03.06.07.03 hemicellulose/rhamnogalacturonan catabolism	1	0.301205	NCU00852	17	0.168869	1.78366	0.328228
																				01.25.03	01.25.03 extracellular protein degradation	1	0.301205	NCU09484	17	0.168869	1.78366	0.328228
																				34.11.10	34.11.10 response to biotic stimulus	1	0.301205	NCU06973	47	0.466872	0.645155	0.331779
																				01.20.17.09	01.20.17.09 metabolism of alkaloids	1	0.301205	NCU09278	47	0.466872	0.645155	0.331779
																				01.01.05.01.02	01.01.05.01.02 degradation of polyamines	1	0.301205	NCU08925	18	0.178802	1.68457	0.336089
																				01.05.11.04	01.05.11.04 aromate anabolism	1	0.301205	NCU04528	18	0.178802	1.68457	0.336089
																				40.02.03.01	40.02.03.01 cytokines (interleukines, colony stimulating factors, etc.)	1	0.301205	NCU08414	19	0.188735	1.59591	0.343075
																				40.10.02.03.01	40.10.02.03.01 induction of apoptosis by extracellular signals	1	0.301205	NCU04409	44	0.437072	0.689143	0.343527
																				10.03.01.01.05	10.03.01.01.05 S phase of mitotic cell cycle	1	0.301205	NCU02729	44	0.437072	0.689143	0.343527
																				20.01.03.03	20.01.03.03 C4-dicarboxylate transport (e.g. malate, succinate, fumarate)	1	0.301205	NCU04446	44	0.437072	0.689143	0.343527
																				01.03.04.03	01.03.04.03 pyrimidine nucleotide/nucleoside/nucleobase anabolism	1	0.301205	NCU00261	44	0.437072	0.689143	0.343527
																				01.25.01.03	01.25.01.03 extracellular hemicellulose/pectin degradation	1	0.301205	NCU00852	43	0.427138	0.70517	0.347184
																				01.20.37.01	01.20.37.01 metabolism of thioredoxin, glutaredoxin, glutathion	1	0.301205	NCU07044	20	0.198669	1.51611	0.349236
																				01.20.17.07	01.20.17.07 metabolism of glycosinolates and derivatives	1	0.301205	NCU05006	20	0.198669	1.51611	0.349236
																				12.04.02	12.04.02 translation elongation	1	0.301205	NCU07969	42	0.417205	0.721959	0.350688
																				32.10.07	32.10.07 degradation / modification of foreign (exogenous) polysaccharides	1	0.301205	NCU05105	42	0.417205	0.721959	0.350688
																				01.01.06.05.01	01.01.06.05.01 biosynthesis of methionine	1	0.301205	NCU05093	41	0.407271	0.739568	0.354027
																				32.05.01.03.03	32.05.01.03.03 inorganic chemical agent resistance (e.g. heavy metals)	1	0.301205	NCU04528	41	0.407271	0.739568	0.354027
																				32.07.09	32.07.09 detoxification by degradation	1	0.301205	NCU04528	41	0.407271	0.739568	0.354027
																				30.05.01.10	30.05.01.10 two-component signal transduction system (sensor kinase component)	1	0.301205	NCU09520	21	0.208602	1.44392	0.354616
																				01.01.06.04.02	01.01.06.04.02 degradation of threonine	1	0.301205	NCU05093	22	0.218536	1.37829	0.359262
																				01.01.09.03	01.01.09.03 metabolism of cysteine	1	0.301205	NCU05093	39	0.387404	0.777495	0.36014
																				11.02.03.01.07	11.02.03.01.07 transcription termination	1	0.301205	NCU04445	39	0.387404	0.777495	0.36014
																				20.01.09	20.01.09 peptide transport	1	0.301205	NCU07894	39	0.387404	0.777495	0.36014
																				20.01.01.01.01.01	20.01.01.01.01.01 siderophore-iron transport	1	0.301205	NCU04528	39	0.387404	0.777495	0.36014
																				11.02.03.04.07	11.02.03.04.07 posttranscriptional control	1	0.301205	NCU03092	38	0.377471	0.797955	0.362883
																				32.05.01.03.01	32.05.01.03.01 organic chemical agent resistance	1	0.301205	NCU09444	38	0.377471	0.797955	0.362883
																				01.01.06.06.01.03	01.01.06.06.01.03 aminoadipic acid pathway	1	0.301205	NCU02307	38	0.377471	0.797955	0.362883
																				02.13.01	02.13.01 anaerobic respiration	1	0.301205	NCU09520	38	0.377471	0.797955	0.362883
																				01.20.17.01	01.20.17.01 metabolism of nonprotein amino acids	1	0.301205	NCU04528	38	0.377471	0.797955	0.362883
																				01.07.04	01.07.04 utilization of vitamins, cofactors, and prosthetic groups	1	0.301205	NCU04528	23	0.228469	1.31836	0.363216
																				43.01.03.06	43.01.03.06 hyphae formation	1	0.301205	NCU09520	37	0.367537	0.819521	0.365391
																				01.01.09.06.02	01.01.09.06.02 degradation of tryptophan	1	0.301205	NCU09183	24	0.238403	1.26343	0.366518
																				01.01.05.01	01.01.05.01 metabolism of polyamines	1	0.301205	NCU08925	36	0.357604	0.842286	0.367648
																				32.07.07.07	32.07.07.07 superoxide metabolism	1	0.301205	NCU02924	25	0.248336	1.21289	0.369206
																				40.02		1	0.301205	NCU08414	26	0.25827	1.16624	0.371318
																				40.02.03	40.02.03 activity of intercellular mediators	1	0.301205	NCU08414	26	0.25827	1.16624	0.371318
																				20.09.16.07	20.09.16.07 non-vesicular cellular export	1	0.301205	NCU09444	26	0.25827	1.16624	0.371318
																				01.20.05.09	01.20.05.09 metabolism of eicosanoids	1	0.301205	NCU05858	33	0.327804	0.918857	0.372693
																				10.01.09.01	10.01.09.01 DNA methylation	1	0.301205	NCU04445	27	0.268203	1.12305	0.372888
																				34.11.03.11	34.11.03.11 pH response	1	0.301205	NCU01151	27	0.268203	1.12305	0.372888
																				01.01.03.01	01.01.03.01 metabolism of glutamine	1	0.301205	NCU00261	27	0.268203	1.12305	0.372888
																				01.01.09.01.01	01.01.09.01.01 biosynthesis of glycine	1	0.301205	NCU05923	32	0.31787	0.947572	0.373727
																				14.13.04.02	14.13.04.02 vacuolar protein degradation	1	0.301205	NCU09484	32	0.31787	0.947572	0.373727
																				01.01.09.02.01	01.01.09.02.01 biosynthesis of serine	1	0.301205	NCU05093	28	0.278136	1.08294	0.37395
																				41.01.03.01	41.01.03.01 fruit body development (sexually or asexually derived spores)	1	0.301205	NCU02307	28	0.278136	1.08294	0.37395
																				01.01.06.04	01.01.06.04 metabolism of threonine	1	0.301205	NCU05093	31	0.307937	0.978138	0.374396
																				01.01.09.07.01	01.01.09.07.01 biosynthesis of histidine	1	0.301205	NCU09391	31	0.307937	0.978138	0.374396
																				41.01.03	41.01.03 tissue pattern formation	1	0.301205	NCU02307	31	0.307937	0.978138	0.374396
																				43.01.03.07	43.01.03.07 development of conidia	1	0.301205	NCU08414	29	0.28807	1.0456	0.374536
																				01.03.04.01	01.03.04.01 pyrimidine nucleotide/nucleoside/nucleobase catabolism	1	0.301205	NCU05264	29	0.28807	1.0456	0.374536
																				01.20.01.05	01.20.01.05 metabolism of sugar alcohols	1	0.301205	NCU09278	30	0.298003	1.01074	0.374675












































[truncated: 36 more columns]

## Sheet: S4_FunCat_Venn_down-regulated
genes down-regulated in Δpdr-1 on 1% pectin ("Δpdr-1 pec -" in the Venn diagram)										genes down-regulated in Δpdr-1 on 2 mM L-Rha ("Δpdr-1 L-Rha -" in the Venn diagram)										genes down-regulated in WT and Δpdr-1 on 1% pectin ("WT pec -; Δpdr-1 pec -" in the Venn diagram)										genes down-regulated in WT on 1% pectin ("WT pec -" in the Venn diagram)										genes down-regulated in WT on 1% pectin and 2 mM L-Rha ("WT L-Rha -; WT pec -" in the Venn diagram)
FUNCTIONAL CATEGORY		abs SET	rel SET	genes SET	abs GENOME	rel GENOME	rel SET/rel GENOME	P-VALUE		FUNCTIONAL CATEGORY		abs SET	rel SET	genes SET	abs GENOME	rel GENOME	rel SET/rel GENOME	P-VALUE		FUNCTIONAL CATEGORY		abs SET	rel SET	genes SET	abs GENOME	rel GENOME	rel SET/rel GENOME	P-VALUE		FUNCTIONAL CATEGORY		abs SET	rel SET	genes SET	abs GENOME	rel GENOME	rel SET/rel GENOME	P-VALUE		FUNCTIONAL CATEGORY		abs SET	rel SET	genes SET	abs GENOME	rel GENOME	rel SET/rel GENOME	P-VALUE
01.01.03.02	01.01.03.02 metabolism of glutamate	3	15	NCU00715 NCU06232 NCU03348	74	0.735075	20.4061	0.000385397		12.01.01	12.01.01 ribosomal proteins	47	16.2069	NCU03703 NCU05599 NCU02181 NCU02707 NCU04331 NCU00971 NCU05554 NCU01949 NCU00413 NCU07826 NCU06226 NCU00258 NCU10498 NCU03150 NCU09109 NCU01317 NCU06743 NCU01827 NCU03988 NCU07857 NCU06749 NCU08960 NCU06431 NCU02744 NCU08500 NCU07829 NCU04552 NCU08344 NCU02509 NCU03393 NCU04779 NCU00634 NCU08502 NCU06210 NCU08990 NCU01776 NCU06661 NCU07014 NCU05804 NCU00489 NCU08963 NCU00475 NCU03757 NCU03565 NCU…	244	2.42376	6.68667	3.49709e-26		34.07.01	34.07.01 cell-cell adhesion	2	8.69565	NCU07966 NCU08226	53	0.526473	16.5168	0.00618396		16	16 PROTEIN WITH BINDING FUNCTION OR COFACTOR REQUIREMENT (structural or catalytic)	35	16.2037	NCU04539 NCU02913 NCU09373 NCU07355 NCU04647 NCU03188 NCU01510 NCU04415 NCU09465 NCU04861 NCU07767 NCU01706 NCU09043 NCU04930 NCU10344 NCU08968 NCU05285 NCU09903 NCU05154 NCU06905 NCU01112 NCU02927 NCU04938 NCU05006 NCU01786 NCU00501 NCU01270 NCU06603 NCU00777 NCU09489 NCU07332 NCU07593 NCU01595 NCU07054 NCU09211	3639	36.1478	0.448262	3.32931e-11		16	16 PROTEIN WITH BINDING FUNCTION OR COFACTOR REQUIREMENT (structural or catalytic)	12	8.82353	NCU05093 NCU02307 NCU09183 NCU07044 NCU07970 NCU03107 NCU04923 NCU02302 NCU08128 NCU05858 NCU08489 NCU05762	3639	36.1478	0.244096	1.30411e-13
01.20.29	01.20.29 metabolism of secondary products derived from L-glutamic acid, L-proline and L-ornithine	2	10	NCU00715 NCU03348	16	0.158935	62.9188	0.000438851		12.04	12.04 translation	50	17.2414	NCU03703 NCU05599 NCU02181 NCU02707 NCU05810 NCU04331 NCU00971 NCU05554 NCU01949 NCU00413 NCU07826 NCU06226 NCU00258 NCU10498 NCU03150 NCU09109 NCU01317 NCU06743 NCU01827 NCU03988 NCU07857 NCU06749 NCU04097 NCU08960 NCU06431 NCU02744 NCU08500 NCU07829 NCU04552 NCU08344 NCU02509 NCU03393 NCU04779 NCU00634 NCU08502 NCU06210 NCU08990 NCU01776 NCU06661 NCU07014 NCU05804 NCU00489 NCU08963 NCU00475 NCU…	460	4.56939	3.77324	1.32885e-16		01.06.06.13	01.06.06.13 tetraterpenes (carotinoids) metabolism	1	4.34783	NCU00585	4	0.0397338	109.424	0.00907897		11	11 TRANSCRIPTION	9	4.16667	NCU02913 NCU04861 NCU07767 NCU01706 NCU08968 NCU05285 NCU00501 NCU01595 NCU09211	1759	17.4729	0.238464	1.47868e-09		16.01	16.01 protein binding	2	1.47059	NCU04923 NCU05762	2333	23.1747	0.0634565	1.75696e-13
01.01.03.03.01	01.01.03.03.01 biosynthesis of proline	2	10	NCU00715 NCU03348	18	0.178802	55.9278	0.000557533		12.01	12.01 ribosome biogenesis	49	16.8966	NCU03703 NCU05599 NCU02181 NCU02707 NCU05810 NCU04331 NCU00971 NCU05554 NCU01949 NCU00413 NCU07826 NCU06226 NCU00258 NCU10498 NCU03150 NCU09109 NCU01317 NCU06743 NCU01827 NCU03988 NCU07857 NCU06749 NCU08960 NCU06431 NCU02744 NCU00469 NCU08500 NCU07829 NCU04552 NCU08344 NCU02509 NCU03393 NCU04779 NCU00634 NCU08502 NCU06210 NCU08990 NCU01776 NCU06661 NCU07014 NCU05804 NCU00489 NCU08963 NCU00475 NCU…	504	5.00646	3.37495	2.28849e-14		01.20	01.20 secondary metabolism	7	30.4348	NCU04865 NCU06153 NCU00848 NCU00585 NCU10055 NCU07434 NCU08726	1225	12.1685	2.50112	0.0120801		16.01	16.01 protein binding	19	8.7963	NCU02913 NCU09373 NCU04647 NCU03188 NCU01510 NCU04415 NCU09465 NCU04861 NCU01706 NCU04930 NCU10344 NCU05285 NCU09903 NCU05154 NCU00501 NCU06603 NCU09489 NCU01595 NCU09211	2333	23.1747	0.379564	1.5089e-08		11	11 TRANSCRIPTION	2	1.47059	NCU02307 NCU07617	1759	17.4729	0.0841638	1.58757e-09
01.01.05.01.02	01.01.05.01.02 degradation of polyamines	2	10	NCU00715 NCU03348	18	0.178802	55.9278	0.000557533		10	10 CELL CYCLE AND DNA PROCESSING	13	4.48276	NCU01647 NCU05810 NCU01107 NCU09058 NCU05164 NCU03416 NCU02238 NCU07773 NCU07329 NCU08407 NCU00469 NCU05519 NCU00489	1715	17.0359	0.263137	2.7184e-11		16.01	16.01 protein binding	1	4.34783	NCU07966	2333	23.1747	0.187611	0.016061		11.02	11.02 RNA synthesis	8	3.7037	NCU02913 NCU04861 NCU07767 NCU01706 NCU08968 NCU05285 NCU01595 NCU09211	1489	14.7909	0.250404	6.54815e-08		14	14 PROTEIN FATE (folding, modification, destination)	3	2.20588	NCU09183 NCU02924 NCU08489	1845	18.3272	0.120361	4.3586e-09
32.01.01	32.01.01 oxidative stress response	4	20	NCU01504 NCU00715 NCU03348 NCU07232	213	2.11582	9.45258	0.000674871		12	12 PROTEIN SYNTHESIS	52	17.931	NCU03703 NCU05599 NCU02181 NCU02707 NCU05810 NCU04331 NCU00971 NCU05554 NCU01949 NCU09542 NCU00413 NCU07826 NCU06226 NCU00258 NCU10498 NCU03150 NCU09109 NCU01317 NCU06743 NCU01827 NCU03988 NCU07857 NCU06749 NCU04097 NCU08960 NCU06431 NCU02744 NCU00469 NCU08500 NCU07829 NCU04552 NCU08344 NCU02509 NCU03393 NCU04779 NCU00634 NCU08502 NCU06210 NCU08990 NCU01776 NCU06661 NCU07014 NCU05804 NCU00489 NCU…	753	7.47988	2.39723	1.3994e-09		34.01.01.03	34.01.01.03 homeostasis of protons	2	8.69565	NCU07966 NCU10055	111	1.10261	7.88641	0.0242478		11.02.03	11.02.03 mRNA synthesis	8	3.7037	NCU02913 NCU04861 NCU07767 NCU01706 NCU08968 NCU05285 NCU01595 NCU09211	1426	14.1651	0.261467	2.16097e-07		42	42 BIOGENESIS OF CELLULAR COMPONENTS	5	3.67647	NCU02307 NCU07044 NCU07970 NCU06811 NCU05859	1988	19.7477	0.186172	2.83894e-08
01.05.05.04	01.05.05.04 C-1 compound anabolism	2	10	NCU00715 NCU03348	20	0.198669	50.335	0.000689883		10.03	10.03 cell cycle	9	3.10345	NCU01647 NCU05810 NCU01107 NCU05164 NCU02238 NCU07329 NCU08407 NCU00469 NCU05519	1295	12.8638	0.241254	3.73238e-09		32.07.07.05	32.07.07.05 peroxidase reaction	1	4.34783	NCU09210	12	0.119201	36.4746	0.026764		14	14 PROTEIN FATE (folding, modification, destination)	16	7.40741	NCU07333 NCU04647 NCU09484 NCU03188 NCU01510 NCU09465 NCU04861 NCU09043 NCU04930 NCU09187 NCU09471 NCU00244 NCU01112 NCU06603 NCU07332 NCU01595	1845	18.3272	0.404175	2.13439e-06		11.02	11.02 RNA synthesis	2	1.47059	NCU02307 NCU07617	1489	14.7909	0.0994252	8.54999e-08
01.01.11	01.01.11 metabolism of the pyruvate family (alanine, isoleucine, leucine, valine) and D-alanine	3	15	NCU00715 NCU06232 NCU03348	104	1.03308	14.5197	0.00102867		01.25.01	01.25.01 extracellular polysaccharide degradation	18	6.2069	NCU11405 NCU09976 NCU09976 NCU07760 NCU07760 NCU06143 NCU06961 NCU05598 NCU06010 NCU06326 NCU04674 NCU01866 NCU04997 NCU04997 NCU09774 NCU08189 NCU07225 NCU09326	120	1.19201	5.20707	7.21141e-09		16	16 PROTEIN WITH BINDING FUNCTION OR COFACTOR REQUIREMENT (structural or catalytic)	4	17.3913	NCU04865 NCU06153 NCU07966 NCU08726	3639	36.1478	0.481116	0.029957		11.02.03.04	11.02.03.04 transcriptional control	8	3.7037	NCU02913 NCU04861 NCU07767 NCU01706 NCU08968 NCU05285 NCU01595 NCU09211	1279	12.7049	0.291518	3.14689e-06		16.03	16.03 nucleic acid binding	1	0.735294	NCU02307	1290	12.8141	0.0573814	1.41059e-07
01.02	01.02 nitrogen, sulfur and selenium metabolism	5	25	NCU09698 NCU02430 NCU07309 NCU00715 NCU03348	426	4.23165	5.90786	0.00108283		10.01	10.01 DNA processing	7	2.41379	NCU01647 NCU05810 NCU09058 NCU03416 NCU07773 NCU00469 NCU00489	1117	11.0957	0.217544	1.67559e-08		01.02.02.06	01.02.02.06 assimilation of ammonia	1	4.34783	NCU08726	19	0.188735	23.0366	0.0417314		42	42 BIOGENESIS OF CELLULAR COMPONENTS	19	8.7963	NCU04539 NCU02913 NCU07253 NCU04647 NCU09484 NCU03188 NCU04861 NCU01706 NCU09472 NCU05285 NCU09903 NCU06425 NCU05154 NCU01162 NCU05006 NCU01506 NCU01595 NCU07054 NCU09211	1988	19.7477	0.445434	4.3007e-06		11.02.03	11.02.03 mRNA synthesis	2	1.47059	NCU02307 NCU07617	1426	14.1651	0.103818	2.10656e-07
01.01.03.02.02	01.01.03.02.02 degradation of glutamate	2	10	NCU00715 NCU03348	28	0.278136	35.9536	0.00135295		01.05.03.06.07.02	01.05.03.06.07.02 specific pectin catabolism	7	2.41379	NCU09976 NCU06961 NCU05598 NCU06326 NCU07064 NCU09533 NCU09532	14	0.139068	17.3569	4.31002e-08		32.01.04	32.01.04 pH stress response	1	4.34783	NCU07966	24	0.238403	18.2373	0.0521387		14.07	14.07 protein modification	8	3.7037	NCU04647 NCU09484 NCU01510 NCU09465 NCU04861 NCU04930 NCU00244 NCU01595	1202	11.94	0.310193	1.19944e-05		14.07	14.07 protein modification	1	0.735294	NCU02924	1202	11.94	0.0615824	5.10635e-07
01.20.31	01.20.31 metabolism of secondary products derived from L-lysine, L-arginine and L-histidine	2	10	NCU00715 NCU03348	30	0.298003	33.5567	0.00155139		01.05.03.06	01.05.03.06 hemicellulose/pectin metabolism	14	4.82759	NCU09041 NCU09976 NCU06143 NCU06961 NCU05598 NCU06326 NCU08384 NCU07064 NCU01866 NCU09533 NCU04997 NCU09532 NCU08189 NCU07225	85	0.844343	5.71757	1.03931e-07		34.07	34.07 cell adhesion	2	8.69565	NCU07966 NCU08226	174	1.72842	5.03098	0.0523118		01	01 METABOLISM	48	22.2222	NCU04539 NCU02913 NCU09373 NCU07740 NCU07253 NCU00803 NCU03484 NCU04446 NCU07355 NCU04647 NCU09484 NCU08537 NCU03188 NCU01510 NCU09465 NCU04861 NCU07767 NCU04930 NCU01106 NCU05069 NCU10344 NCU08968 NCU11305 NCU05285 NCU09903 NCU02969 NCU05154 NCU01162 NCU06905 NCU00244 NCU02927 NCU04938 NCU05006 NCU04931 NCU01786 NCU07596 NCU04118 NCU01270 NCU06603 NCU00777 NCU09489 NCU07332 NCU01595 NCU06328 NCU…	3515	34.9161	0.636447	1.46025e-05		16.19	16.19 nucleotide/nucleoside/nucleobase binding	2	1.47059	NCU03107 NCU04923	1300	12.9135	0.11388	1.23638e-06
01.01.05.01	01.01.05.01 metabolism of polyamines	2	10	NCU00715 NCU03348	36	0.357604	27.9639	0.00222276		01.05.03.06.07	01.05.03.06.07 hemicellulose/pectin catabolism	14	4.82759	NCU09041 NCU09976 NCU06143 NCU06961 NCU05598 NCU06326 NCU08384 NCU07064 NCU01866 NCU09533 NCU04997 NCU09532 NCU08189 NCU07225	85	0.844343	5.71757	1.03931e-07		11	11 TRANSCRIPTION	1	4.34783	NCU08726	1759	17.4729	0.248832	0.0586208		20.09	20.09 transport routes	12	5.55556	NCU07740 NCU00803 NCU04446 NCU01510 NCU04861 NCU09472 NCU09903 NCU09187 NCU05154 NCU07332 NCU01595 NCU07054	1454	14.4432	0.384648	1.70079e-05		11.02.03.04	11.02.03.04 transcriptional control	2	1.47059	NCU02307 NCU07617	1279	12.7049	0.11575	1.6531e-06
01.20.17.01	01.20.17.01 metabolism of nonprotein amino acids	2	10	NCU00715 NCU03348	38	0.377471	26.4921	0.00247143		16.03.01	16.03.01 DNA binding	4	1.37931	NCU08042 NCU03416 NCU04857 NCU08443	854	8.48316	0.162594	1.10887e-07		41.01.03.01	41.01.03.01 fruit body development (sexually or asexually derived spores)	1	4.34783	NCU08726	28	0.278136	15.632	0.0602971		10	10 CELL CYCLE AND DNA PROCESSING	17	7.87037	NCU02913 NCU09373 NCU00803 NCU04532 NCU04647 NCU01510 NCU04415 NCU09465 NCU04861 NCU01706 NCU05285 NCU09903 NCU01112 NCU01506 NCU01595 NCU06833 NCU09211	1715	17.0359	0.461988	3.87341e-05		10.01	10.01 DNA processing	1	0.735294	NCU08489	1117	11.0957	0.0662686	1.73776e-06
32.07.09	32.07.09 detoxification by degradation	2	10	NCU00715 NCU03348	41	0.407271	24.5537	0.00286725		40.10	40.10 cell death	1	0.344828	NCU05810	620	6.15874	0.05599	1.46608e-07		41.01.03	41.01.03 tissue pattern formation	1	4.34783	NCU08726	31	0.307937	14.1192	0.0663196		18	18 REGULATION OF METABOLISM AND PROTEIN FUNCTION	8	3.7037	NCU02913 NCU01510 NCU04861 NCU01706 NCU05285 NCU09903 NCU01112 NCU01595	1079	10.7182	0.345553	9.16546e-05		32.01	32.01 stress response	2	1.47059	NCU03107 NCU04923	1232	12.238	0.120166	3.1517e-06
01.05.05.07	01.05.05.07 C-1 compound catabolism	2	10	NCU00715 NCU03348	42	0.417205	23.969	0.00300521		14	14 PROTEIN FATE (folding, modification, destination)	23	7.93103	NCU01647 NCU05810 NCU08418 NCU00971 NCU09542 NCU05908 NCU06778 NCU01107 NCU07200 NCU01822 NCU06726 NCU04639 NCU08232 NCU04480 NCU08535 NCU07773 NCU07597 NCU00469 NCU02904 NCU03393 NCU04403 NCU07308 NCU07159	1845	18.3272	0.432746	1.89983e-07		20.01.15	20.01.15 electron transport	3	13.0435	NCU04865 NCU06153 NCU07966	467	4.63892	2.81175	0.0682997		18.02	18.02 regulation of protein activity	8	3.7037	NCU02913 NCU01510 NCU04861 NCU01706 NCU05285 NCU09903 NCU01112 NCU01595	1062	10.5493	0.351085	0.000120085		10	10 CELL CYCLE AND DNA PROCESSING	6	4.41176	NCU02307 NCU06159 NCU03107 NCU04374 NCU07609 NCU08489	1715	17.0359	0.258969	4.95466e-06
01.01.03.03	01.01.03.03 metabolism of proline	2	10	NCU00715 NCU03348	46	0.456939	21.8848	0.00358665		11.02	11.02 RNA synthesis	16	5.51724	NCU01647 NCU01297 NCU08042 NCU05810 NCU03712 NCU04435 NCU03416 NCU01704 NCU04097 NCU08882 NCU07089 NCU00469 NCU07829 NCU04857 NCU04779 NCU08443	1489	14.7909	0.373016	2.78008e-07		01.20.36	01.20.36 non-ribosomal peptide synthesis	1	4.34783	NCU04865	35	0.347671	12.5056	0.0742224		16.19	16.19 nucleotide/nucleoside/nucleobase binding	12	5.55556	NCU02913 NCU09373 NCU01510 NCU04861 NCU07767 NCU09903 NCU05154 NCU01112 NCU00777 NCU09489 NCU01595 NCU09211	1300	12.9135	0.430214	0.000171229		40	40 CELL FATE	2	1.47059	NCU05859 NCU05858	1169	11.6122	0.126642	7.40576e-06
02.16.01	02.16.01 alcohol fermentation	2	10	NCU00715 NCU03348	50	0.496672	20.134	0.00421465		18.01	18.01 regulation by	1	0.344828	NCU00469	598	5.9402	0.0580498	2.79867e-07		16.17.03	16.17.03 potassium binding	1	4.34783	NCU07966	36	0.357604	12.1582	0.0761756		14.04	14.04 protein targeting, sorting and translocation	2	0.925926	NCU03188 NCU09187	587	5.83093	0.158796	0.000186162		30	30 CELLULAR COMMUNICATION/SIGNAL TRANSDUCTION MECHANISM	2	1.47059	NCU08905 NCU08489	1118	11.1056	0.132419	1.46526e-05
01.07.03	01.07.03 catabolism of vitamins, cofactors, and prosthetic groups	2	10	NCU00715 NCU03348	52	0.516539	19.3596	0.00454576		11.02.03	11.02.03 mRNA synthesis	15	5.17241	NCU01647 NCU01297 NCU08042 NCU05810 NCU03712 NCU04435 NCU03416 NCU01704 NCU04097 NCU08882 NCU07089 NCU00469 NCU07829 NCU04857 NCU08443	1426	14.1651	0.365152	3.67109e-07		01.02.07.01	01.02.07.01 regulation of nitrogen metabolism	1	4.34783	NCU08726	41	0.407271	10.6755	0.0858082		16.03	16.03 nucleic acid binding	12	5.55556	NCU02913 NCU09373 NCU04861 NCU07767 NCU01706 NCU08968 NCU05285 NCU00501 NCU00777 NCU07593 NCU01595 NCU09211	1290	12.8141	0.433549	0.0001974		30.01	30.01 cellular signalling	1	0.735294	NCU08905	958	9.51624	0.0772673	1.63484e-05
01.01.09.05	01.01.09.05 metabolism of tyrosine	2	10	NCU00715 NCU03348	60	0.596007	16.7783	0.00598114		10.03.01	10.03.01 mitotic cell cycle and cell cycle control	8	2.75862	NCU01647 NCU05810 NCU01107 NCU05164 NCU02238 NCU08407 NCU00469 NCU05519	1048	10.4103	0.264991	4.10776e-07		16.17.05	16.17.05 sodium binding	1	4.34783	NCU07966	43	0.427138	10.179	0.0895994		16.17	16.17 metal binding	14	6.48148	NCU02913 NCU01510 NCU09465 NCU04861 NCU09043 NCU10344 NCU05285 NCU05154 NCU05006 NCU01786 NCU01270 NCU07593 NCU01595 NCU09211	1373	13.6386	0.47523	0.000343889		18	18 REGULATION OF METABOLISM AND PROTEIN FUNCTION	2	1.47059	NCU02307 NCU07247	1079	10.7182	0.137205	2.45482e-05
01.05.06.07	01.05.06.07 C-2 compound and organic acid catabolism	2	10	NCU00715 NCU03348	60	0.596007	16.7783	0.00598114		11	11 TRANSCRIPTION	22	7.58621	NCU01647 NCU01297 NCU08042 NCU02181 NCU05810 NCU00361 NCU03712 NCU01949 NCU04435 NCU01107 NCU03416 NCU01704 NCU04097 NCU08882 NCU07089 NCU00469 NCU07829 NCU04857 NCU04779 NCU08443 NCU08561 NCU08963	1759	17.4729	0.434169	4.21213e-07		42	42 BIOGENESIS OF CELLULAR COMPONENTS	2	8.69565	NCU07966 NCU08469	1988	19.7477	0.440338	0.0970884		20	20 CELLULAR TRANSPORT, TRANSPORT FACILITATION AND TRANSPORT ROUTES	28	12.963	NCU04539 NCU07740 NCU08425 NCU00803 NCU04446 NCU03188 NCU01510 NCU04861 NCU01706 NCU04930 NCU01106 NCU05069 NCU10344 NCU09472 NCU05285 NCU09903 NCU09187 NCU05154 NCU06905 NCU02927 NCU04938 NCU05006 NCU04931 NCU07332 NCU05189 NCU01595 NCU06328 NCU07054	2169	21.5456	0.601651	0.000368777		18.02	18.02 regulation of protein activity	2	1.47059	NCU02307 NCU07247	1062	10.5493	0.139401	3.06908e-05
01.05.05	01.05.05 C-1 compound metabolism	2	10	NCU00715 NCU03348	62	0.615874	16.2371	0.00636705		40.10.02	40.10.02 apoptosis (type I programmed cell death)	1	0.344828	NCU05810	584	5.80113	0.0594414	4.2167e-07		02.11.07	02.11.07 regulation of electron transport and membrane-associated energy conservation	1	4.34783	NCU04865	48	0.476805	9.11866	0.098925		30	30 CELLULAR COMMUNICATION/SIGNAL TRANSDUCTION MECHANISM	10	4.62963	NCU09484 NCU01510 NCU04861 NCU05285 NCU05154 NCU04931 NCU04118 NCU05189 NCU01595 NCU06328	1118	11.1056	0.416874	0.000376065		16.03.01	16.03.01 DNA binding	1	0.735294	NCU02307	854	8.48316	0.0866769	6.82472e-05
01.01.05	01.01.05 metabolism of urea cycle, creatine and polyamines	2	10	NCU00715 NCU03348	70	0.695341	14.3814	0.00801503		18	18 REGULATION OF METABOLISM AND PROTEIN FUNCTION	9	3.10345	NCU05810 NCU03712 NCU01759 NCU01906 NCU01704 NCU00469 NCU04857 NCU08443 NCU07159	1079	10.7182	0.28955	7.46013e-07		11.02	11.02 RNA synthesis	1	4.34783	NCU08726	1489	14.7909	0.293953	0.100376		10.03	10.03 cell cycle	13	6.01852	NCU02913 NCU09373 NCU00803 NCU04532 NCU01510 NCU04415 NCU09465 NCU04861 NCU01706 NCU05285 NCU01112 NCU01595 NCU09211	1295	12.8638	0.467864	0.000432017		16.19.03	16.19.03 ATP binding	2	1.47059	NCU03107 NCU04923	997	9.90365	0.14849	7.14154e-05
01.01.09.04.01	01.01.09.04.01 biosynthesis of phenylalanine	2	10	NCU00715 NCU03348	72	0.715208	13.9819	0.00845247		18.02	18.02 regulation of protein activity	9	3.10345	NCU05810 NCU03712 NCU01759 NCU01906 NCU01704 NCU00469 NCU04857 NCU08443 NCU07159	1062	10.5493	0.294185	1.10843e-06		20.09	20.09 transport routes	1	4.34783	NCU07966	1454	14.4432	0.301029	0.107215		12	12 PROTEIN SYNTHESIS	5	2.31481	NCU08968 NCU09903 NCU00501 NCU01595 NCU09211	753	7.47988	0.309472	0.000603107		20	20 CELLULAR TRANSPORT, TRANSPORT FACILITATION AND TRANSPORT ROUTES	13	9.55882	NCU02307 NCU06159 NCU07970 NCU08905 NCU06034 NCU03107 NCU04923 NCU04374 NCU00755 NCU07609 NCU08128 NCU08489 NCU07894	2169	21.5456	0.443655	0.000105599
01.05.06	01.05.06 C-2 compound and organic acid metabolism	2	10	NCU00715 NCU03348	73	0.725142	13.7904	0.00867491		40	40 CELL FATE	11	3.7931	NCU05810 NCU09542 NCU08907 NCU08976 NCU08232 NCU01866 NCU01704 NCU03235 NCU08882 NCU10777 NCU00304	1169	11.6122	0.326648	1.12554e-06		11.02.03	11.02.03 mRNA synthesis	1	4.34783	NCU08726	1426	14.1651	0.306939	0.112942		20.01.10	20.01.10 protein transport	2	0.925926	NCU04861 NCU05154	519	5.15546	0.179601	0.000683399		40.01	40.01 cell growth / morphogenesis	1	0.735294	NCU05859	792	7.86729	0.0934622	0.000157567
01.01.03	01.01.03 assimilation of ammonia, metabolism of the glutamate group	3	15	NCU00715 NCU06232 NCU03348	226	2.24496	6.68164	0.00869573		01.05.02.07	01.05.02.07 sugar, glucoside, polyol and carboxylate catabolism	26	8.96552	NCU09041 NCU04069 NCU00028 NCU09976 NCU07760 NCU06961 NCU01759 NCU03693 NCU01107 NCU01861 NCU01906 NCU00904 NCU08384 NCU04674 NCU04997 NCU08943 NCU04510 NCU03803 NCU01904 NCU08882 NCU07550 NCU05454 NCU01701 NCU02482 NCU01754 NCU00865	319	3.16877	2.82934	1.13805e-06		02.11	02.11 electron transport and membrane-associated energy conservation	2	8.69565	NCU04865 NCU07966	290	2.8807	3.01859	0.113663		14.10	14.10 assembly of protein complexes	2	0.925926	NCU09043 NCU01595	506	5.02632	0.184215	0.000871975		32	32 CELL RESCUE, DEFENSE AND VIRULENCE	11	8.08824	NCU09183 NCU00246 NCU02924 NCU08905 NCU03107 NCU04923 NCU06811 NCU00755 NCU05730 NCU08128 NCU05858	1830	18.1782	0.444941	0.000421862
20.01.15	20.01.15 electron transport	4	20	NCU09698 NCU00715 NCU06232 NCU03348	467	4.63892	4.31135	0.010425		01.05.03.06.07.02.01	01.05.03.06.07.02.01 homogalacturonan catabolism	5	1.72414	NCU06961 NCU06326 NCU07064 NCU09533 NCU09532	9	0.089401	19.2854	2.15435e-06		16.21.07	16.21.07 NAD/NADP binding	2	8.69565	NCU04865 NCU06153	295	2.93037	2.96743	0.116365		34	34 INTERACTION WITH THE ENVIRONMENT	15	6.94444	NCU07740 NCU00803 NCU09484 NCU01510 NCU04861 NCU04930 NCU09903 NCU02969 NCU05154 NCU06905 NCU01112 NCU04938 NCU07332 NCU01595 NCU07054	1358	13.4896	0.514799	0.000891541		02	02 ENERGY	3	2.20588	NCU02307 NCU07970 NCU04923	974	9.67518	0.227994	0.000464866
01.05.11.07.01	01.05.11.07.01 aerobic aromate catabolism	2	10	NCU00715 NCU03348	92	0.913877	10.9424	0.0133521		01.25.01.03	01.25.01.03 extracellular hemicellulose/pectin degradation	9	3.10345	NCU09976 NCU06143 NCU06961 NCU05598 NCU06326 NCU01866 NCU04997 NCU08189 NCU07225	43	0.427138	7.26568	2.59839e-06		01.20.05.11	01.20.05.11 metabolism of polyketides	1	4.34783	NCU04865	58	0.57614	7.54648	0.116934		32.01	32.01 stress response	13	6.01852	NCU02913 NCU07333 NCU09373 NCU09484 NCU03188 NCU04861 NCU05285 NCU09903 NCU02969 NCU09471 NCU05154 NCU06603 NCU07332	1232	12.238	0.491789	0.000979146		10.03	10.03 cell cycle	6	4.41176	NCU02307 NCU06159 NCU03107 NCU04374 NCU07609 NCU08489	1295	12.8638	0.342959	0.000566187
01.05.11.07	01.05.11.07 aromate catabolism	2	10	NCU00715 NCU03348	95	0.943677	10.5968	0.0141651		16.21.07	16.21.07 NAD/NADP binding	24	8.27586	NCU04078 NCU09041 NCU00028 NCU01759 NCU03693 NCU01107 NCU01861 NCU01906 NCU00904 NCU05164 NCU08384 NCU05586 NCU08272 NCU01419 NCU04480 NCU00355 NCU08943 NCU04510 NCU03803 NCU01904 NCU09798 NCU04857 NCU01754 NCU03415	295	2.93037	2.82417	3.0008e-06		01.20.19.01	01.20.19.01 metabolism of porphyrins	1	4.34783	NCU07434	58	0.57614	7.54648	0.116934		32	32 CELL RESCUE, DEFENSE AND VIRULENCE	24	11.1111	NCU02913 NCU07333 NCU09373 NCU07740 NCU09484 NCU03188 NCU04415 NCU04861 NCU04930 NCU10344 NCU08968 NCU05285 NCU09903 NCU02969 NCU09471 NCU05154 NCU06905 NCU05006 NCU04931 NCU06603 NCU07332 NCU05189 NCU01595 NCU06328	1830	18.1782	0.611233	0.00133921		18.02.01	18.02.01 enzymatic activity regulation / enzyme regulator	1	0.735294	NCU07247	695	6.90374	0.106507	0.000569022
01.01.09.04	01.01.09.04 metabolism of phenylalanine	2	10	NCU00715 NCU03348	96	0.953611	10.4865	0.0144404		42.10	42.10 nucleus	5	1.72414	NCU01647 NCU05810 NCU09058 NCU08535 NCU00469	788	7.82756	0.220265	3.18596e-06		32	32 CELL RESCUE, DEFENSE AND VIRULENCE	6	26.087	NCU09210 NCU04865 NCU06153 NCU07966 NCU10055 NCU08726	1830	18.1782	1.43507	0.120325		18.02.01	18.02.01 enzymatic activity regulation / enzyme regulator	5	2.31481	NCU01510 NCU04861 NCU09903 NCU01112 NCU01595	695	6.90374	0.335298	0.00151781		01	01 METABOLISM	31	22.7941	NCU05093 NCU00985 NCU02307 NCU09183 NCU06159 NCU02925 NCU07247 NCU07766 NCU07044 NCU01173 NCU07970 NCU00852 NCU03861 NCU02924 NCU07948 NCU08905 NCU03107 NCU04923 NCU05822 NCU04374 NCU02302 NCU05821 NCU11211 NCU02046 NCU07609 NCU08128 NCU05858 NCU09391 NCU07894 NCU01592 NCU05762	3515	34.9161	0.652826	0.000690623
16.21.07	16.21.07 NAD/NADP binding	3	15	NCU00715 NCU06232 NCU03348	295	2.93037	5.11881	0.0172113		01.06	01.06 lipid, fatty acid and isoprenoid metabolism	54	18.6207	NCU09041 NCU09245 NCU04475 NCU05810 NCU08325 NCU08418 NCU01759 NCU03693 NCU04435 NCU05841 NCU00413 NCU08976 NCU01107 NCU01861 NCU04917 NCU09058 NCU01906 NCU00904 NCU05164 NCU08384 NCU08272 NCU01419 NCU02238 NCU06137 NCU08232 NCU04480 NCU08535 NCU05259 NCU09533 NCU01704 NCU08943 NCU04510 NCU04699 NCU07597 NCU03803 NCU01904 NCU08882 NCU07550 NCU08407 NCU03696 NCU09798 NCU05519 NCU02904 NCU05454 NCU…	1022	10.152	1.83419	3.65307e-06		01.06	01.06 lipid, fatty acid and isoprenoid metabolism	4	17.3913	NCU04865 NCU06153 NCU00585 NCU07434	1022	10.152	1.71309	0.123086		30.01.05	30.01.05 enzyme mediated signal transduction	4	1.85185	NCU01510 NCU04861 NCU05154 NCU01595	614	6.09914	0.303625	0.00182765		16.17	16.17 metal binding	7	5.14706	NCU02307 NCU07044 NCU03107 NCU08128 NCU05858 NCU08489 NCU05762	1373	13.6386	0.377389	0.00074047
01.05.11	01.05.11 aromate metabolism	2	10	NCU00715 NCU03348	108	1.07281	9.3213	0.0179048		02.16	02.16 fermentation	19	6.55172	NCU04078 NCU00028 NCU05810 NCU01759 NCU03693 NCU01906 NCU00904 NCU08384 NCU08272 NCU01419 NCU05259 NCU08943 NCU04510 NCU01904 NCU01701 NCU01754 NCU06836 NCU03415 NCU00187	202	2.00656	3.26516	4.17021e-06		42.27	42.27 extracellular / secretion proteins	1	4.34783	NCU08469	63	0.625807	6.94755	0.125625		10.01	10.01 DNA processing	12	5.55556	NCU02913 NCU09373 NCU04647 NCU04415 NCU04861 NCU01706 NCU05285 NCU09903 NCU01506 NCU01595 NCU06833 NCU09211	1117	11.0957	0.500696	0.00195368		20.01	20.01 transported compounds (substrates)	11	8.08824	NCU06159 NCU07970 NCU08905 NCU03107 NCU04923 NCU04374 NCU00755 NCU07609 NCU08128 NCU08489 NCU07894	1700	16.8869	0.478966	0.00134476
16.21	16.21 complex cofactor/cosubstrate/vitamine binding	4	20	NCU02430 NCU00715 NCU06232 NCU03348	558	5.54286	3.60824	0.0182821		14.07	14.07 protein modification	13	4.48276	NCU05810 NCU08418 NCU09542 NCU06726 NCU08232 NCU04480 NCU07773 NCU07597 NCU00469 NCU02904 NCU04403 NCU07308 NCU07159	1202	11.94	0.37544	5.10218e-06		01.20.70	01.20.70 regulation of secondary metabolism	1	4.34783	NCU08726	69	0.685408	6.34342	0.135783		01.03	01.03 nucleotide/nucleoside/nucleobase metabolism	6	2.77778	NCU02913 NCU04861 NCU00244 NCU01786 NCU01270 NCU09211	745	7.40042	0.375354	0.00196093		40.10	40.10 cell death	1	0.735294	NCU05858	620	6.15874	0.11939	0.00150043
20.03.02.02	20.03.02.02 symporter	2	10	NCU09698 NCU09909	116	1.15228	8.67845	0.0203718		18.02.01	18.02.01 enzymatic activity regulation / enzyme regulator	4	1.37931	NCU05810 NCU03712 NCU00469 NCU07159	695	6.90374	0.199792	6.99668e-06		20	20 CELLULAR TRANSPORT, TRANSPORT FACILITATION AND TRANSPORT ROUTES	3	13.0435	NCU04865 NCU06153 NCU07966	2169	21.5456	0.605388	0.138199		12.04	12.04 translation	2	0.925926	NCU09903 NCU01595	460	4.56939	0.202637	0.00203583		01.03	01.03 nucleotide/nucleoside/nucleobase metabolism	2	1.47059	NCU02307 NCU01173	745	7.40042	0.198717	0.00161086
01.01.09	01.01.09 metabolism of the cysteine - aromatic group	3	15	NCU02430 NCU00715 NCU03348	316	3.13897	4.77864	0.0204083		42.10.03	42.10.03 organization of chromosome structure	4	1.37931	NCU01647 NCU05810 NCU09058 NCU00469	693	6.88388	0.200368	7.35851e-06		34.11.13.07	34.11.13.07 circulation (e.g. blood pressure)	1	4.34783	NCU07966	73	0.725142	5.99583	0.142394		10.03.01	10.03.01 mitotic cell cycle and cell cycle control	11	5.09259	NCU02913 NCU00803 NCU04532 NCU01510 NCU09465 NCU04861 NCU01706 NCU05285 NCU01112 NCU01595 NCU09211	1048	10.4103	0.48919	0.00219754		42.04	42.04 cytoskeleton/structural proteins	1	0.735294	NCU05859	594	5.90047	0.124616	0.00208883
01.05.07	01.05.07 C-3 compound metabolism	1	5	NCU09698	11	0.109268	45.7591	0.0214444		10.01.05	10.01.05 DNA recombination and DNA repair	2	0.689655	NCU07773 NCU00489	558	5.54286	0.124422	7.85429e-06		16.03	16.03 nucleic acid binding	1	4.34783	NCU08726	1290	12.8141	0.339299	0.144116		10.03.03	10.03.03 cytokinesis (cell division) /septum formation and hydrolysis	3	1.38889	NCU02913 NCU00803 NCU01595	521	5.17533	0.268367	0.00261076		20.09	20.09 transport routes	9	6.61765	NCU02307 NCU06159 NCU06034 NCU03107 NCU04923 NCU04374 NCU00755 NCU07609 NCU08489	1454	14.4432	0.458183	0.00218554
01.01.06.05.02	01.01.06.05.02 degradation of methionine	1	5	NCU02430	11	0.109268	45.7591	0.0214444		11.02.03.04	11.02.03.04 transcriptional control	15	5.17241	NCU01647 NCU01297 NCU08042 NCU05810 NCU03712 NCU04435 NCU03416 NCU01704 NCU04097 NCU08882 NCU07089 NCU00469 NCU07829 NCU04857 NCU08443	1279	12.7049	0.40712	7.93186e-06		11.02.03.04	11.02.03.04 transcriptional control	1	4.34783	NCU08726	1279	12.7049	0.342217	0.146884		42.10	42.10 nucleus	7	3.24074	NCU02913 NCU04647 NCU04861 NCU01706 NCU05285 NCU01595 NCU09211	788	7.82756	0.414017	0.00266323		14.04	14.04 protein targeting, sorting and translocation	1	0.735294	NCU08489	587	5.83093	0.126102	0.00228229
01.20.05	01.20.05 metabolism of acetic acid derivatives	2	10	NCU00715 NCU03348	121	1.20195	8.31983	0.021974		01.05	01.05 C-compound and carbohydrate metabolism	75	25.8621	NCU11405 NCU04078 NCU09041 NCU08042 NCU04069 NCU00028 NCU09976 NCU07760 NCU06143 NCU08325 NCU06961 NCU05598 NCU01752 NCU01759 NCU03693 NCU06010 NCU11201 NCU04435 NCU08976 NCU01107 NCU01861 NCU04917 NCU09058 NCU06326 NCU01906 NCU00904 NCU08328 NCU05164 NCU08384 NCU05586 NCU04674 NCU08272 NCU01419 NCU02238 NCU07064 NCU08232 NCU08535 NCU04778 NCU05259 NCU01866 NCU09533 NCU04997 NCU01704 NCU08943 NCU…	1666	16.5491	1.56275	1.33847e-05		34.11.13	34.11.13 gas and metabolite distribution	1	4.34783	NCU07966	77	0.764875	5.68436	0.148878		30.01	30.01 cellular signalling	10	4.62963	NCU09484 NCU01510 NCU04861 NCU05285 NCU05154 NCU04931 NCU04118 NCU05189 NCU01595 NCU06328	958	9.51624	0.486498	0.00320077		40.10.02	40.10.02 apoptosis (type I programmed cell death)	1	0.735294	NCU05858	584	5.80113	0.12675	0.00237044
01.20.17	01.20.17 metabolism of secondary products derived from primary amino acids	2	10	NCU00715 NCU03348	126	1.25161	7.98968	0.0236204		10.01.09	10.01.09 DNA restriction or modification	5	1.72414	NCU01647 NCU05810 NCU09058 NCU03416 NCU00469	729	7.24148	0.238092	1.35063e-05		01.20.19	01.20.19 metabolism of secondary products derived from glycine, L-serine and L-alanine	1	4.34783	NCU07434	78	0.774809	5.61148	0.15048		12.01	12.01 ribosome biogenesis	3	1.38889	NCU08968 NCU00501 NCU01595	504	5.00646	0.27742	0.0034666		30.05	30.05 transmembrane signal transduction	1	0.735294	NCU08489	568	5.6422	0.130321	0.00289939
20.01.01.07	20.01.01.07 anion transport	2	10	NCU09698 NCU09909	127	1.26155	7.92677	0.0239549		10.03.01.01	10.03.01.01 mitotic cell cycle	2	0.689655	NCU05810 NCU00469	530	5.26473	0.130995	1.67403e-05		01	01 METABOLISM	9	39.1304	NCU04865 NCU06153 NCU00848 NCU07966 NCU08226 NCU00585 NCU10055 NCU07434 NCU08726	3515	34.9161	1.1207	0.15439		01.02	01.02 nitrogen, sulfur and selenium metabolism	2	0.925926	NCU00803 NCU07332	426	4.23165	0.21881	0.0037497		10.01.05	10.01.05 DNA recombination and DNA repair	1	0.735294	NCU08489	558	5.54286	0.132656	0.00328641
32.07.03	32.07.03 detoxification by modification	2	10	NCU00715 NCU03348	128	1.27148	7.86484	0.0242911		42.04	42.04 cytoskeleton/structural proteins	3	1.03448	NCU05810 NCU00904 NCU00469	594	5.90047	0.175322	1.81626e-05		01.05.11.07.01	01.05.11.07.01 aerobic aromate catabolism	1	4.34783	NCU06153	92	0.913877	4.75756	0.17209		01.01	01.01 amino acid metabolism	8	3.7037	NCU04930 NCU01106 NCU04938 NCU01786 NCU04118 NCU01270 NCU07332 NCU01595	824	8.18516	0.45249	0.00378628		42.01	42.01 cell wall	1	0.735294	NCU06811	540	5.36406	0.137078	0.00411289
01.01.06.04.01	01.01.06.04.01 biosynthesis of threonine	1	5	NCU02430	13	0.129135	38.7192	0.0252477		10.01.09.05	10.01.09.05 DNA conformation modification (e.g. chromatin)	5	1.72414	NCU01647 NCU05810 NCU09058 NCU03416 NCU00469	716	7.11235	0.242415	1.84594e-05		32.07.07	32.07.07 oxygen and radical detoxification	1	4.34783	NCU09210	93	0.92381	4.7064	0.173577		30.05	30.05 transmembrane signal transduction	4	1.85185	NCU01510 NCU04861 NCU05285 NCU01595	568	5.6422	0.328215	0.00378673		43.01.03.05	43.01.03.05 budding, cell polarity and filament formation	1	0.735294	NCU05859	512	5.08592	0.144574	0.00581171
01.01.09.02.02	01.01.09.02.02 degradation of serine	1	5	NCU02430	13	0.129135	38.7192	0.0252477		01.25.01.03.02	01.25.01.03.02 extracellular pectin specific degradation	4	1.37931	NCU09976 NCU06961 NCU05598 NCU06326	7	0.0695341	19.8365	2.16634e-05		01.05.11.07	01.05.11.07 aromate catabolism	1	4.34783	NCU06153	95	0.943677	4.60732	0.176529		01.05	01.05 C-compound and carbohydrate metabolism	23	10.6481	NCU04539 NCU02913 NCU07253 NCU00803 NCU07355 NCU04647 NCU03188 NCU04861 NCU04930 NCU01106 NCU05069 NCU08968 NCU05285 NCU01162 NCU06905 NCU00244 NCU02927 NCU04938 NCU05006 NCU00777 NCU09489 NCU07332 NCU07054	1666	16.5491	0.643427	0.0039635		10.03.01	10.03.01 mitotic cell cycle and cell cycle control	6	4.41176	NCU02307 NCU06159 NCU03107 NCU04374 NCU07609 NCU08489	1048	10.4103	0.42379	0.00601963
32.05.03	32.05.03 defense related proteins	2	10	NCU00715 NCU03348	135	1.34102	7.45704	0.0266907		01.05.03	01.05.03 polysaccharide metabolism	25	8.62069	NCU11405 NCU09041 NCU09976 NCU07760 NCU06143 NCU06961 NCU05598 NCU01759 NCU06010 NCU01107 NCU06326 NCU01906 NCU08384 NCU04674 NCU01419 NCU07064 NCU01866 NCU09533 NCU04997 NCU04510 NCU09774 NCU09532 NCU08189 NCU07225 NCU09326	364	3.61577	2.38419	3.18039e-05		43.01.03.09	43.01.03.09 development of asco- basidio- or zygospore	2	8.69565	NCU08457 NCU08726	415	4.12238	2.10938	0.177786		16.19.03	16.19.03 ATP binding	11	5.09259	NCU02913 NCU09373 NCU01510 NCU04861 NCU07767 NCU09903 NCU05154 NCU01112 NCU09489 NCU01595 NCU09211	997	9.90365	0.514214	0.00407576		20.01.23	20.01.23 allantoin and allantoate transport	3	2.20588	NCU06159 NCU04374 NCU07609	29	0.28807	7.65745	0.00623402
20.03.02.02.02	20.03.02.02.02 sodium driven symporter	1	5	NCU09909	14	0.139068	35.9536	0.0271384		01.05.06	01.05.06 C-2 compound and organic acid metabolism	10	3.44828	NCU00028 NCU08272 NCU01419 NCU04857 NCU02482 NCU01754 NCU06836 NCU00865 NCU03415 NCU00187	73	0.725142	4.75531	3.52466e-05		32.05.05.01	32.05.05.01 toxins	1	4.34783	NCU04865	96	0.953611	4.55933	0.177993		14.07.03	14.07.03 modification by phosphorylation, dephosphorylation, autophosphorylation	2	0.925926	NCU01510 NCU04861	408	4.05285	0.228463	0.00514934		01.05	01.05 C-compound and carbohydrate metabolism	13	9.55882	NCU00985 NCU02307 NCU06159 NCU02925 NCU07044 NCU07970 NCU00852 NCU02924 NCU04923 NCU04374 NCU02046 NCU07609 NCU08128	1666	16.5491	0.577603	0.0071184
16.13	16.13 C-compound binding	2	10	NCU00715 NCU03348	139	1.38075	7.24245	0.0280972		40.01	40.01 cell growth / morphogenesis	7	2.41379	NCU09542 NCU08907 NCU08976 NCU08232 NCU03235 NCU10777 NCU00304	792	7.86729	0.306814	4.25313e-05		20.01.26	20.01.26 neurotransmitter transport	1	4.34783	NCU07966	97	0.963544	4.51233	0.17945		20.09.13	20.09.13 vacuolar/lysosomal transport	1	0.462963	NCU05154	328	3.25817	0.142093	0.00536984		14.13	14.13 protein/peptide degradation	2	1.47059	NCU09183 NCU02924	595	5.9104	0.248814	0.00885595
01.01.06.05.01.01	01.01.06.05.01.01 biosynthesis of homocysteine	1	5	NCU02430	15	0.149002	33.5567	0.0290219		01.07	01.07 metabolism of vitamins, cofactors, and prosthetic groups	32	11.0345	NCU04801 NCU03979 NCU09041 NCU00028 NCU03154 NCU06550 NCU01759 NCU03693 NCU01107 NCU01861 NCU04917 NCU09058 NCU01906 NCU00904 NCU05164 NCU08384 NCU01419 NCU06726 NCU07064 NCU06137 NCU08535 NCU01704 NCU04510 NCU01904 NCU08882 NCU09345 NCU04857 NCU07308 NCU01754 NCU06836 NCU03415 NCU06647	538	5.34419	2.06476	4.32211e-05		01.02	01.02 nitrogen, sulfur and selenium metabolism	2	8.69565	NCU06153 NCU08726	426	4.23165	2.05491	0.18291		16.03.01	16.03.01 DNA binding	9	4.16667	NCU02913 NCU09373 NCU04861 NCU07767 NCU01706 NCU08968 NCU05285 NCU01595 NCU09211	854	8.48316	0.491169	0.0055287		10.01.05.01	10.01.05.01 DNA repair	1	0.735294	NCU08489	477	4.73825	0.155183	0.00890094
01.01.09.01.02	01.01.09.01.02 degradation of glycine	1	5	NCU02430	15	0.149002	33.5567	0.0290219		30.01.05	30.01.05 enzyme mediated signal transduction	4	1.37931	NCU01647 NCU05810 NCU00469 NCU01701	614	6.09914	0.226148	5.18248e-05		34.01.01	34.01.01 homeostasis of cations	2	8.69565	NCU07966 NCU10055	445	4.42038	1.96717	0.191501		11.04	11.04 RNA processing	7	3.24074	NCU02913 NCU04861 NCU01706 NCU08968 NCU00501 NCU01595 NCU09211	732	7.27128	0.44569	0.0056592		34	34 INTERACTION WITH THE ENVIRONMENT	10	7.35294	NCU02307 NCU06159 NCU07247 NCU03107 NCU04923 NCU04374 NCU07609 NCU05858 NCU08489 NCU04533	1358	13.4896	0.545081	0.00972386
01.01.11.03.01	01.01.11.03.01 biosynthesis of valine	1	5	NCU06232	15	0.149002	33.5567	0.0290219		01.05.03.06.07.01.01	01.05.03.06.07.01.01 xylan catabolism	6	2.06897	NCU09041 NCU08384 NCU01866 NCU04997 NCU08189 NCU07225	25	0.248336	8.33131	5.58157e-05		01.05.11	01.05.11 aromate metabolism	1	4.34783	NCU06153	108	1.07281	4.05274	0.195002		10.01.09	10.01.09 DNA restriction or modification	7	3.24074	NCU02913 NCU04647 NCU04861 NCU01706 NCU05285 NCU01595 NCU09211	729	7.24148	0.447525	0.00588455		11.02.03.01	11.02.03.01 general transcription activities	1	0.735294	NCU02307	462	4.58925	0.160221	0.010662
01.05.13	01.05.13 transfer of activated C-1 groups	2	10	NCU00715 NCU03348	150	1.49002	6.71133	0.0320903		10.01.05.01	10.01.05.01 DNA repair	2	0.689655	NCU07773 NCU00489	477	4.73825	0.14555	6.85387e-05		32.07	32.07 detoxification	2	8.69565	NCU09210 NCU06153	459	4.55945	1.90717	0.197612		16.17.09	16.17.09 heavy metal binding (Cu, Fe, Zn)	11	5.09259	NCU02913 NCU01510 NCU09465 NCU04861 NCU10344 NCU05285 NCU05154 NCU05006 NCU07593 NCU01595 NCU09211	964	9.57584	0.531817	0.00596494		16.17.09	16.17.09 heavy metal binding (Cu, Fe, Zn)	6	4.41176	NCU02307 NCU07044 NCU08128 NCU05858 NCU08489 NCU05762	964	9.57584	0.460718	0.0122598
01.05.03.03.04	01.05.03.03.04 chitin anabolism	1	5	NCU02184	18	0.178802	27.9639	0.0346292		01.25	01.25 extracellular metabolism	15	5.17241	NCU11405 NCU09976 NCU07760 NCU06143 NCU06961 NCU05598 NCU06010 NCU06326 NCU04674 NCU01866 NCU04997 NCU09774 NCU08189 NCU07225 NCU09326	169	1.67875	3.08111	7.7856e-05		01.02.02	01.02.02 nitrogen metabolism	1	4.34783	NCU08726	112	1.11255	3.908	0.200443		18.01	18.01 regulation by	5	2.31481	NCU02913 NCU01510 NCU04861 NCU01706 NCU05285	598	5.9402	0.389686	0.00642708		01.01.09.07.02	01.01.09.07.02 degradation of histidine	1	0.735294	NCU09391	1	0.00993345	74.0221	0.0135095
01.01.09.03.02	01.01.09.03.02 degradation of cysteine	1	5	NCU02430	20	0.198669	25.1675	0.0383315		01.20.35.01	01.20.35.01 metabolism of phenylpropanoids	14	4.82759	NCU04801 NCU09041 NCU00028 NCU03693 NCU01107 NCU01861 NCU05164 NCU06726 NCU08943 NCU08549 NCU03803 NCU01904 NCU01754 NCU06836	152	1.50988	3.19732	9.03084e-05		32.10	32.10 degradation / modification of foreign (exogenous) compounds	1	4.34783	NCU06153	113	1.12248	3.87341	0.201785		42.04	42.04 cytoskeleton/structural proteins	5	2.31481	NCU04647 NCU03188 NCU04861 NCU09472 NCU05154	594	5.90047	0.39231	0.0068003		11.02.03.04.01	11.02.03.04.01 transcription activation	1	0.735294	NCU02307	438	4.35085	0.169	0.014191
01.02.03.01	01.02.03.01 sulfate assimilation	1	5	NCU02430	21	0.208602	23.969	0.040172		01.05.02	01.05.02 sugar, glucoside, polyol and carboxylate metabolism	26	8.96552	NCU09041 NCU04069 NCU00028 NCU09976 NCU07760 NCU06961 NCU01759 NCU03693 NCU01107 NCU01861 NCU01906 NCU00904 NCU08384 NCU04674 NCU04997 NCU08943 NCU04510 NCU03803 NCU01904 NCU08882 NCU07550 NCU05454 NCU01701 NCU02482 NCU01754 NCU00865	418	4.15218	2.15923	0.00010756		30.01.05.01.04	30.01.05.01.04 NIK-I-kappaB/NF-kappaB cascade	1	4.34783	NCU07966	118	1.17215	3.70929	0.208395		10.01.09.05	10.01.09.05 DNA conformation modification (e.g. chromatin)	7	3.24074	NCU02913 NCU04647 NCU04861 NCU01706 NCU05285 NCU01595 NCU09211	716	7.11235	0.45565	0.00695801		18.02.09	18.02.09 regulator of transcription factor	1	0.735294	NCU02307	431	4.28132	0.171745	0.0154143
01.01.11.02.01	01.01.11.02.01 biosynthesis of isoleucine	1	5	NCU06232	21	0.208602	23.969	0.040172		01.20.35	01.20.35 metabolism of secondary products derived from L-phenylalanine and L-tyrosine	14	4.82759	NCU04801 NCU09041 NCU00028 NCU03693 NCU01107 NCU01861 NCU05164 NCU06726 NCU08943 NCU08549 NCU03803 NCU01904 NCU01754 NCU06836	155	1.53968	3.13544	0.000110439		02	02 ENERGY	3	13.0435	NCU04865 NCU07966 NCU08726	974	9.67518	1.34814	0.209817		40	40 CELL FATE	15	6.94444	NCU02913 NCU09373 NCU07253 NCU02106 NCU09484 NCU01510 NCU04861 NCU01706 NCU10344 NCU05285 NCU01162 NCU01786 NCU01270 NCU01595 NCU09211	1169	11.6122	0.59803	0.00731403		01.20	01.20 secondary metabolism	23	16.9118	NCU02307 NCU06159 NCU02925 NCU07766 NCU07044 NCU07970 NCU00852 NCU02924 NCU07948 NCU08905 NCU03107 NCU04923 NCU05822 NCU04374 NCU02302 NCU05821 NCU11211 NCU07609 NCU08128 NCU05858 NCU09391 NCU01592 NCU05762	1225	12.1685	1.3898	0.0245863
01.01.06.04.02	01.01.06.04.02 degradation of threonine	1	5	NCU02430	22	0.218536	22.8795	0.0420053		32.01	32.01 stress response	17	5.86207	NCU01418 NCU08042 NCU04069 NCU06880 NCU06550 NCU01759 NCU04435 NCU01906 NCU08384 NCU08272 NCU00355 NCU04510 NCU00469 NCU00865 NCU00489 NCU07159 NCU03415	1232	12.238	0.479005	0.000111918		20.01	20.01 transported compounds (substrates)	3	13.0435	NCU04865 NCU06153 NCU07966	1700	16.8869	0.772404	0.211128		20.01	20.01 transported compounds (substrates)	25	11.5741	NCU04539 NCU07740 NCU08425 NCU00803 NCU04446 NCU03188 NCU01510 NCU04861 NCU01706 NCU04930 NCU01106 NCU05069 NCU10344 NCU05285 NCU09903 NCU05154 NCU06905 NCU02927 NCU04938 NCU05006 NCU04931 NCU07332 NCU05189 NCU06328 NCU07054	1700	16.8869	0.685389	0.00744437		43.01.03	43.01.03 fungal and other eukaryotic cell type differentiation	7	5.14706	NCU08905 NCU01109 NCU11211 NCU01593 NCU05859 NCU07894 NCU01592	954	9.47651	0.543139	0.0260528
02.45	02.45 energy conversion and regeneration	2	10	NCU00715 NCU03348	177	1.75822	5.68757	0.0425844		01.20.35.01.01	01.20.35.01.01 metabolism of melanins	8	2.75862	NCU09041 NCU03693 NCU01107 NCU01861 NCU05164 NCU08943 NCU03803 NCU01904	55	0.54634	5.04928	0.000137602		01.20.05	01.20.05 metabolism of acetic acid derivatives	1	4.34783	NCU04865	121	1.20195	3.61732	0.212279		18.02.01.01	18.02.01.01 enzyme activator	2	0.925926	NCU09903 NCU01595	376	3.73498	0.247907	0.0089443		43	43 CELL TYPE DIFFERENTIATION	7	5.14706	NCU08905 NCU01109 NCU11211 NCU01593 NCU05859 NCU07894 NCU01592	954	9.47651	0.543139	0.0260528
01.01.09.03.01	01.01.09.03.01 biosynthesis of cysteine	1	5	NCU02430	23	0.228469	21.8848	0.0438316		18.02.01.01	18.02.01.01 enzyme activator	1	0.344828	NCU05810	376	3.73498	0.0923239	0.000158014		01.05	01.05 C-compound and carbohydrate metabolism	4	17.3913	NCU04865 NCU06153 NCU08226 NCU08726	1666	16.5491	1.05089	0.21379		42.10.03	42.10.03 organization of chromosome structure	7	3.24074	NCU02913 NCU04647 NCU04861 NCU01706 NCU05285 NCU01595 NCU09211	693	6.88388	0.470773	0.009296		43.01	43.01 fungal/microorganismic cell type differentiation	7	5.14706	NCU08905 NCU01109 NCU11211 NCU01593 NCU05859 NCU07894 NCU01592	954	9.47651	0.543139	0.0260528
32.01.03	32.01.03 osmotic and salt stress response	2	10	NCU00715 NCU03348	187	1.85755	5.38342	0.0466879		01.05.03.06.07.01	01.05.03.06.07.01 specific hemicellulose catabolism	6	2.06897	NCU09041 NCU08384 NCU01866 NCU04997 NCU08189 NCU07225	30	0.298003	6.94276	0.000162125		16.17	16.17 metal binding	2	8.69565	NCU04865 NCU07966	1373	13.6386	0.637576	0.216511		01.04	01.04 phosphate metabolism	11	5.09259	NCU02913 NCU09373 NCU01510 NCU04861 NCU09903 NCU05154 NCU01786 NCU04118 NCU01270 NCU09489 NCU09211	913	9.06924	0.561524	0.0104133		20.01.15	20.01.15 electron transport	2	1.47059	NCU07970 NCU08128	467	4.63892	0.317011	0.0333651
01.05.03.03	01.05.03.03 chitin metabolism	1	5	NCU02184	25	0.248336	20.134	0.047463		01.20.01.05	01.20.01.05 metabolism of sugar alcohols	6	2.06897	NCU09041 NCU03693 NCU01861 NCU08943 NCU03803 NCU01904	30	0.298003	6.94276	0.000162125		32.07.03	32.07.03 detoxification by modification	1	4.34783	NCU06153	128	1.27148	3.4195	0.221104		30.01.05.05	30.01.05.05 G-protein mediated signal transduction	2	0.925926	NCU01510 NCU01595	362	3.59591	0.257494	0.0113293		01.06.10	01.06.10 regulation of lipid, fatty acid and isoprenoid metabolism	4	2.94118	NCU02307 NCU06159 NCU04374 NCU07609	99	0.983411	2.99079	0.0340272
01.01.09.02.01	01.01.09.02.01 biosynthesis of serine	1	5	NCU02430	28	0.278136	17.9768	0.0528573		16.19	16.19 nucleotide/nucleoside/nucleobase binding	19	6.55172	NCU01647 NCU05810 NCU03154 NCU08325 NCU01759 NCU09542 NCU01906 NCU08384 NCU01446 NCU08535 NCU07773 NCU04097 NCU04510 NCU08882 NCU00469 NCU01701 NCU09659 NCU08561 NCU06836	1300	12.9135	0.507355	0.000162932		34.01	34.01 homeostasis	2	8.69565	NCU07966 NCU10055	525	5.21506	1.66741	0.223715		16.03.03	16.03.03 RNA binding	5	2.31481	NCU04861 NCU05285 NCU00501 NCU01595 NCU09211	552	5.48326	0.42216	0.0120967		16.21.17	16.21.17 pyridoxal phosphate binding	3	2.20588	NCU05093 NCU09183 NCU02302	58	0.57614	3.82873	0.0357367
02.16	02.16 fermentation	2	10	NCU00715 NCU03348	202	2.00656	4.98366	0.0530285		01.25.01.03.01.01	01.25.01.03.01.01 extracellular xylan degradation	4	1.37931	NCU01866 NCU04997 NCU08189 NCU07225	11	0.109268	12.6232	0.000181997		16.19	16.19 nucleotide/nucleoside/nucleobase binding	2	8.69565	NCU04865 NCU07966	1300	12.9135	0.673378	0.231395		43.01.03.09	43.01.03.09 development of asco- basidio- or zygospore	3	1.38889	NCU06986 NCU07740 NCU09484	415	4.12238	0.336914	0.0142144		10.03.02	10.03.02 meiosis	1	0.735294	NCU02307	352	3.49657	0.21029	0.0381985
20.01.23	20.01.23 allantoin and allantoate transport	1	5	NCU09698	29	0.28807	17.3569	0.0546415		01.06.05	01.06.05 fatty acid metabolism	18	6.2069	NCU09041 NCU03693 NCU08976 NCU01107 NCU01861 NCU09058 NCU05164 NCU08272 NCU08535 NCU05259 NCU08943 NCU07597 NCU03803 NCU01904 NCU07550 NCU07308 NCU06836 NCU06647	253	2.51316	2.46976	0.000245734		16.21	16.21 complex cofactor/cosubstrate/vitamine binding	2	8.69565	NCU04865 NCU06153	558	5.54286	1.5688	0.234998		11.04.03	11.04.03 mRNA processing (splicing, 5'-, 3'-end processing)	5	2.31481	NCU02913 NCU04861 NCU01706 NCU01595 NCU09211	538	5.34419	0.433146	0.0145518		10.03.03	10.03.03 cytokinesis (cell division) /septum formation and hydrolysis	3	2.20588	NCU06159 NCU04374 NCU07609	521	5.17533	0.426231	0.0477835
01.02.03	01.02.03 sulfur metabolism	1	5	NCU02430	29	0.28807	17.3569	0.0546415		01.05.06.07	01.05.06.07 C-2 compound and organic acid catabolism	8	2.75862	NCU00028 NCU01419 NCU02482 NCU01754 NCU06836 NCU00865 NCU03415 NCU00187	60	0.596007	4.62851	0.00025066		32.01	32.01 stress response	3	13.0435	NCU06153 NCU07966 NCU10055	1232	12.238	1.06582	0.23878		02	02 ENERGY	13	6.01852	NCU04539 NCU07355 NCU03188 NCU05069 NCU05285 NCU05154 NCU06905 NCU00244 NCU02927 NCU05006 NCU01786 NCU01270 NCU09489	974	9.67518	0.622058	0.0167301		43.01.03.09	43.01.03.09 development of asco- basidio- or zygospore	2	1.47059	NCU01109 NCU07894	415	4.12238	0.356733	0.0546016
01.01	01.01 amino acid metabolism	4	20	NCU02430 NCU00715 NCU06232 NCU03348	824	8.18516	2.44345	0.0553863		42	42 BIOGENESIS OF CELLULAR COMPONENTS	36	12.4138	NCU01647 NCU01418 NCU00028 NCU05810 NCU08418 NCU00971 NCU06961 NCU03693 NCU00413 NCU06778 NCU01107 NCU09058 NCU00904 NCU04674 NCU08272 NCU01419 NCU01822 NCU08232 NCU08535 NCU05259 NCU06749 NCU03803 NCU07550 NCU05319 NCU00469 NCU02904 NCU05454 NCU06546 NCU02482 NCU07375 NCU01754 NCU08561 NCU06836 NCU01221 NCU03415 NCU06647	1988	19.7477	0.62862	0.000253177		34	34 INTERACTION WITH THE ENVIRONMENT	3	13.0435	NCU07966 NCU08226 NCU10055	1358	13.4896	0.966927	0.239918		14.13.01.01	14.13.01.01 proteasomal degradation (ubiquitin/proteasomal pathway)	2	0.925926	NCU04861 NCU01595	337	3.34757	0.276596	0.0171285		01.02	01.02 nitrogen, sulfur and selenium metabolism	9	6.61765	NCU05093 NCU02307 NCU09183 NCU06159 NCU04374 NCU07609 NCU08128 NCU09391 NCU07894	426	4.23165	1.56385	0.0598827
20.03.02	20.03.02 carrier (electrochemical potential-driven transport)	2	10	NCU09698 NCU09909	210	2.08602	4.79381	0.0564911		32.01.09	32.01.09 DNA damage response	1	0.344828	NCU00489	356	3.53631	0.0975107	0.000273928		20.03.22	20.03.22 transport ATPases	1	4.34783	NCU07966	144	1.43042	3.03955	0.240071		01.06	01.06 lipid, fatty acid and isoprenoid metabolism	14	6.48148	NCU04539 NCU07253 NCU00803 NCU03188 NCU01510 NCU04861 NCU07767 NCU04930 NCU10344 NCU02969 NCU01162 NCU06905 NCU05006 NCU07332	1022	10.152	0.638445	0.0175188		34.11	34.11 cellular sensing and response to external stimulus	7	5.14706	NCU02307 NCU06159 NCU04923 NCU04374 NCU07609 NCU05858 NCU08489	814	8.08582	0.636553	0.0619265
01.01.06.04	01.01.06.04 metabolism of threonine	1	5	NCU02430	31	0.307937	16.2371	0.0581889		02.07	02.07 pentose-phosphate pathway	10	3.44828	NCU09041 NCU03693 NCU01107 NCU01861 NCU08943 NCU03803 NCU01904 NCU07550 NCU01701 NCU04857	94	0.933744	3.69296	0.000282226		01.05.02.04	01.05.02.04 sugar, glucoside, polyol and carboxylate anabolism	1	4.34783	NCU08226	144	1.43042	3.03955	0.240071		20.09.07	20.09.07 vesicular transport (Golgi network, etc.)	5	2.31481	NCU01510 NCU09472 NCU09187 NCU05154 NCU01595	521	5.17533	0.447279	0.0181172		20.01.01.07	20.01.01.07 anion transport	4	2.94118	NCU06159 NCU03107 NCU04374 NCU07609	127	1.26155	2.3314	0.0642837
01.01.11.04.01	01.01.11.04.01 biosynthesis of leucine	1	5	NCU06232	31	0.307937	16.2371	0.0581889		10.03.02	10.03.02 meiosis	1	0.344828	NCU05164	352	3.49657	0.0986187	0.000305632		20.01.27	20.01.27 drug/toxin transport	1	4.34783	NCU07966	152	1.50988	2.87958	0.248947		30.05.02	30.05.02 non-enzymatic receptor mediated signalling	2	0.925926	NCU04861 NCU01595	332	3.2979	0.280762	0.0185778		01.06	01.06 lipid, fatty acid and isoprenoid metabolism	10	7.35294	NCU02307 NCU06159 NCU07247 NCU02924 NCU04923 NCU04374 NCU02302 NCU07609 NCU08128 NCU05858	1022	10.152	0.724286	0.0683589
01.01.06	01.01.06 metabolism of the aspartate family	2	10	NCU02430 NCU06232	217	2.15556	4.63917	0.0595621		01.20.17.09	01.20.17.09 metabolism of alkaloids	7	2.41379	NCU01759 NCU03693 NCU01861 NCU01906 NCU00904 NCU08384 NCU04510	47	0.466872	5.17014	0.000307344		01.02.07	01.02.07 regulation of nitrogen, sulfur and selenium metabolism	1	4.34783	NCU08726	153	1.51982	2.86076	0.250029		01.05.25	01.05.25 regulation of C-compound and carbohydrate metabolism	4	1.85185	NCU02913 NCU00803 NCU05285 NCU07054	457	4.53958	0.407934	0.0191008		20.09.18.07	20.09.18.07 non-vesicular cellular import	4	2.94118	NCU06159 NCU04374 NCU07609 NCU08489	136	1.35095	2.17712	0.0751881
01.05	01.05 C-compound and carbohydrate metabolism	6	30	NCU09698 NCU07309 NCU02184 NCU00715 NCU06232 NCU03348	1666	16.5491	1.81279	0.0631898		16.21	16.21 complex cofactor/cosubstrate/vitamine binding	30	10.3448	NCU04078 NCU09041 NCU00028 NCU01759 NCU03693 NCU01107 NCU01861 NCU01906 NCU00904 NCU05164 NCU08384 NCU05586 NCU08272 NCU01419 NCU06137 NCU04480 NCU08535 NCU05259 NCU00355 NCU08943 NCU04510 NCU03803 NCU01904 NCU08275 NCU00469 NCU09798 NCU05454 NCU04857 NCU01754 NCU03415	558	5.54286	1.86633	0.000376141		20.01.01.01.01	20.01.01.01.01 heavy metal ion transport (Cu+, Fe3+, etc.)	1	4.34783	NCU07966	157	1.55955	2.78787	0.254295		14.07.05	14.07.05 modification by ubiquitination, deubiquitination	2	0.925926	NCU04861 NCU01595	329	3.2681	0.283322	0.0195008		02.13	02.13 respiration	2	1.47059	NCU02307 NCU07970	372	3.69524	0.397968	0.0799016
34.01.03	34.01.03 homeostasis of anions	1	5	NCU09909	37	0.367537	13.6041	0.0686659		40.01.03	40.01.03 directional cell growth (morphogenesis)	1	0.344828	NCU03235	341	3.38731	0.1018	0.000412656		16.21.05	16.21.05 FAD/FMN binding	1	4.34783	NCU06153	158	1.56948	2.77023	0.255347		20.09.01	20.09.01 nuclear transport	1	0.462963	NCU01595	258	2.56283	0.180645	0.0200386		34.01	34.01 homeostasis	4	2.94118	NCU07247 NCU03107 NCU04923 NCU08489	525	5.21506	0.563978	0.0852624
01.01.06.06.01.03	01.01.06.06.01.03 aminoadipic acid pathway	1	5	NCU06232	38	0.377471	13.2461	0.0703882		30.01.05.01	30.01.05.01 protein kinase	1	0.344828	NCU00469	339	3.36744	0.102401	0.000435743		01.04	01.04 phosphate metabolism	1	4.34783	NCU07966	913	9.06924	0.479404	0.257568		40.01	40.01 cell growth / morphogenesis	10	4.62963	NCU02913 NCU07253 NCU02106 NCU04861 NCU10344 NCU05285 NCU01162 NCU01786 NCU01270 NCU01595	792	7.86729	0.588466	0.0203488		01.25.01.03.03.01	01.25.01.03.03.01 extracellular arabinan degradation	1	0.735294	NCU00852	7	0.0695341	10.5746	0.0872056
01.01.09.03	01.01.09.03 metabolism of cysteine	1	5	NCU02430	39	0.387404	12.9064	0.0721036		01.25.01.03.01	01.25.01.03.01 extracellular hemicellulose specific degradation	4	1.37931	NCU01866 NCU04997 NCU08189 NCU07225	14	0.139068	9.91823	0.000506276		30	30 CELLULAR COMMUNICATION/SIGNAL TRANSDUCTION MECHANISM	2	8.69565	NCU07966 NCU07434	1118	11.1056	0.782998	0.263574		02.16.03	02.16.03 lactate fermentation	3	1.38889	NCU04539 NCU03188 NCU02927	31	0.307937	4.5103	0.0240427		01.01.03.01.01	01.01.03.01.01 biosynthesis of glutamine	1	0.735294	NCU03861	7	0.0695341	10.5746	0.0872056
01.01.11.03	01.01.11.03 metabolism of valine	1	5	NCU06232	39	0.387404	12.9064	0.0721036		30.01	30.01 cellular signalling	13	4.48276	NCU01647 NCU04069 NCU06880 NCU05810 NCU08643 NCU02327 NCU05164 NCU05307 NCU07773 NCU02903 NCU00469 NCU05454 NCU01701	958	9.51624	0.471064	0.000545889		32.05.01.03	32.05.01.03 chemical agent resistance	1	4.34783	NCU08726	173	1.71849	2.53003	0.270414		30.01.05.05.01	30.01.05.05.01 small GTPase mediated signal transduction	2	0.925926	NCU01510 NCU01595	315	3.12904	0.295914	0.0243906		34.11.03	34.11.03 chemoperception and response	2	1.47059	NCU02307 NCU04923	360	3.57604	0.411234	0.0884139
20.01.01.07.07	20.01.01.07.07 phosphate transport	1	5	NCU09698	41	0.407271	12.2768	0.0755143		01.20	01.20 secondary metabolism	53	18.2759	NCU04078 NCU04801 NCU09041 NCU08042 NCU00028 NCU08325 NCU02327 NCU06170 NCU06961 NCU01759 NCU03693 NCU04435 NCU05841 NCU01107 NCU01861 NCU04917 NCU09058 NCU01906 NCU00904 NCU05164 NCU08384 NCU08272 NCU01419 NCU06726 NCU02238 NCU06137 NCU08535 NCU00355 NCU01704 NCU08943 NCU04510 NCU02903 NCU08549 NCU03803 NCU01904 NCU08882 NCU08275 NCU08407 NCU09798 NCU05519 NCU02220 NCU08330 NCU02904 NCU04857 NCU…	1225	12.1685	1.5019	0.00060489		32.05	32.05 disease, virulence and defense	2	8.69565	NCU04865 NCU08726	706	7.01301	1.23993	0.270616		10.03.01.01.11	10.03.01.01.11 M phase	2	0.925926	NCU02913 NCU01595	314	3.1191	0.296857	0.0247794		20.01.25	20.01.25 vitamine/cofactor transport	3	2.20588	NCU06159 NCU04374 NCU07609	92	0.913877	2.41376	0.0922232
01.01.06.05.01	01.01.06.05.01 biosynthesis of methionine	1	5	NCU02430	41	0.407271	12.2768	0.0755143		14.10	14.10 assembly of protein complexes	4	1.37931	NCU05810 NCU06778 NCU03393 NCU07308	506	5.02632	0.274417	0.000645902		16.03.01	16.03.01 DNA binding	1	4.34783	NCU08726	854	8.48316	0.512524	0.277545		11.04.03.01	11.04.03.01 splicing	4	1.85185	NCU02913 NCU01706 NCU01595 NCU09211	437	4.34092	0.426604	0.0249227		01.05.11.07.01	01.05.11.07.01 aerobic aromate catabolism	3	2.20588	NCU02925 NCU02924 NCU04923	92	0.913877	2.41376	0.0922232
01.01.11.02	01.01.11.02 metabolism of isoleucine	1	5	NCU06232	41	0.407271	12.2768	0.0755143		01.06.02.02	01.06.02.02 glycolipid metabolism	9	3.10345	NCU09041 NCU03693 NCU01107 NCU01861 NCU05164 NCU07597 NCU03803 NCU01904 NCU01701	87	0.86421	3.59108	0.000674558		16.19.03	16.19.03 ATP binding	2	8.69565	NCU04865 NCU07966	997	9.90365	0.878025	0.277963		12.01.01	12.01.01 ribosomal proteins	1	0.462963	NCU00501	244	2.42376	0.19101	0.0258394		01.25.01.03	01.25.01.03 extracellular hemicellulose/pectin degradation	2	1.47059	NCU00985 NCU00852	43	0.427138	3.44289	0.0943348
16.17.05	16.17.05 sodium binding	1	5	NCU09698	43	0.427138	11.7058	0.078898		02.25	02.25 oxidation of fatty acids	12	4.13793	NCU09041 NCU03693 NCU01107 NCU01861 NCU09058 NCU08272 NCU08943 NCU03803 NCU01904 NCU01701 NCU06836 NCU06647	145	1.44035	2.87287	0.000690655		16.17.09	16.17.09 heavy metal binding (Cu, Fe, Zn)	2	8.69565	NCU04865 NCU07966	964	9.57584	0.908082	0.280475		34.05	34.05 cell motility	3	1.38889	NCU01510 NCU04861 NCU05154	373	3.70518	0.374851	0.0262711		01.02.07	01.02.07 regulation of nitrogen, sulfur and selenium metabolism	4	2.94118	NCU02307 NCU06159 NCU04374 NCU07609	153	1.51982	1.93522	0.0963945
01.06.06	01.06.06 isoprenoid metabolism	2	10	NCU00715 NCU03348	267	2.65223	3.77041	0.082344		16.17	16.17 metal binding	23	7.93103	NCU04078 NCU00028 NCU08325 NCU05908 NCU01906 NCU07200 NCU08272 NCU01419 NCU06726 NCU02238 NCU06137 NCU08535 NCU04778 NCU05259 NCU00355 NCU08882 NCU00469 NCU05519 NCU05454 NCU09659 NCU01754 NCU08561 NCU07159	1373	13.6386	0.581513	0.00076425		30.01	30.01 cellular signalling	2	8.69565	NCU07966 NCU07434	958	9.51624	0.91377	0.280856		34.11	34.11 cellular sensing and response to external stimulus	11	5.09259	NCU07740 NCU00803 NCU09484 NCU01510 NCU04930 NCU02969 NCU05154 NCU01112 NCU04938 NCU07332 NCU07054	814	8.08582	0.629817	0.0271979		01.05.11.07	01.05.11.07 aromate catabolism	3	2.20588	NCU02925 NCU02924 NCU04923	95	0.943677	2.33754	0.0976365
01.01.09.01	01.01.09.01 metabolism of glycine	1	5	NCU02430	47	0.466872	10.7096	0.0855853		01.25.01.03.02.02	01.25.01.03.02.02 extracellular rhamnogalacturonan/RG1-backbone degradation	2	0.689655	NCU09976 NCU05598	2	0.0198669	34.7138	0.000827063		43	43 CELL TYPE DIFFERENTIATION	2	8.69565	NCU08457 NCU08726	954	9.47651	0.917601	0.281097		30.01.09	30.01.09 second messenger mediated signal transduction	2	0.925926	NCU09484 NCU04861	306	3.03963	0.304618	0.0280987		01.06.02	01.06.02 membrane lipid metabolism	1	0.735294	NCU02302	262	2.60256	0.282527	0.099586
42.16	42.16 mitochondrion	2	10	NCU00715 NCU03348	274	2.72176	3.67409	0.0856174		11.02.03.04.01	11.02.03.04.01 transcription activation	3	1.03448	NCU08042 NCU05810 NCU08443	438	4.35085	0.237766	0.00084809		43.01	43.01 fungal/microorganismic cell type differentiation	2	8.69565	NCU08457 NCU08726	954	9.47651	0.917601	0.281097		14.13	14.13 protein/peptide degradation	7	3.24074	NCU07333 NCU09484 NCU03188 NCU04861 NCU01112 NCU06603 NCU01595	595	5.9104	0.548312	0.0286533		32.05	32.05 disease, virulence and defense	7	5.14706	NCU00246 NCU08905 NCU03107 NCU06811 NCU00755 NCU05730 NCU08128	706	7.01301	0.73393	0.102813
01.07.01	01.07.01 biosynthesis of vitamins, cofactors, and prosthetic groups	2	10	NCU00715 NCU03348	276	2.74163	3.64746	0.086555		01.06.02	01.06.02 membrane lipid metabolism	17	5.86207	NCU09041 NCU04475 NCU03693 NCU01107 NCU01861 NCU00904 NCU05164 NCU09533 NCU01704 NCU04699 NCU07597 NCU03803 NCU01904 NCU08882 NCU05454 NCU01701 NCU06836	262	2.60256	2.25242	0.000938514		43.01.03	43.01.03 fungal and other eukaryotic cell type differentiation	2	8.69565	NCU08457 NCU08726	954	9.47651	0.917601	0.281097		10.03.01.01	10.03.01.01 mitotic cell cycle	6	2.77778	NCU02913 NCU04532 NCU09465 NCU01706 NCU05285 NCU01595	530	5.26473	0.527621	0.0319573		01.20.17.09	01.20.17.09 metabolism of alkaloids	2	1.47059	NCU07970 NCU04923	47	0.466872	3.14987	0.107011
01.01.03.02.01	01.01.03.02.01 biosynthesis of glutamate	1	5	NCU06232	49	0.486739	10.2724	0.0888891		02.16.09	02.16.09 mixed acid and butanediol fermentation	5	1.72414	NCU00028 NCU03693 NCU08943 NCU01904 NCU01754	29	0.28807	5.98514	0.00114204		01.01	01.01 amino acid metabolism	2	8.69565	NCU04865 NCU06153	824	8.18516	1.06237	0.282401		18.01.01	18.01.01 regulation by modification	2	0.925926	NCU01510 NCU04861	297	2.95023	0.313848	0.0323083		01.01	01.01 amino acid metabolism	9	6.61765	NCU05093 NCU02307 NCU09183 NCU07044 NCU03861 NCU04923 NCU08128 NCU09391 NCU05762	824	8.18516	0.808493	0.107882
11	11 TRANSCRIPTION	1	5	NCU01504	1759	17.4729	0.286157	0.0907787		10.01.03	10.01.03 DNA synthesis and replication	2	0.689655	NCU05810 NCU07773	365	3.62571	0.190213	0.00119546		34.11	34.11 cellular sensing and response to external stimulus	1	4.34783	NCU07966	814	8.08582	0.53771	0.291031		32.01.09	32.01.09 DNA damage response	3	1.38889	NCU02913 NCU09373 NCU04861	356	3.53631	0.392751	0.0332975		01.07	01.07 metabolism of vitamins, cofactors, and prosthetic groups	5	3.67647	NCU02307 NCU09183 NCU07970 NCU04923 NCU08128	538	5.34419	0.687937	0.117702
01.06	01.06 lipid, fatty acid and isoprenoid metabolism	4	20	NCU09698 NCU08045 NCU00715 NCU03348	1022	10.152	1.97006	0.0927935		16.19.03	16.19.03 ATP binding	15	5.17241	NCU01647 NCU05810 NCU03154 NCU08325 NCU01759 NCU09542 NCU01906 NCU08384 NCU01446 NCU08535 NCU07773 NCU04097 NCU04510 NCU00469 NCU01701	997	9.90365	0.522274	0.0012529		20.01.13	20.01.13 lipid/fatty acid transport	1	4.34783	NCU07966	206	2.04629	2.12474	0.299155		01.01.03	01.01.03 assimilation of ammonia, metabolism of the glutamate group	1	0.462963	NCU07332	226	2.24496	0.206223	0.0356314		01.05.03.06.07.03.01	01.05.03.06.07.03.01 arabinan catabolism	1	0.735294	NCU00852	10	0.0993345	7.40221	0.119631
02.11	02.11 electron transport and membrane-associated energy conservation	2	10	NCU00715 NCU03348	290	2.8807	3.47138	0.0931431		02	02 ENERGY	43	14.8276	NCU11405 NCU04078 NCU09041 NCU00028 NCU06880 NCU05810 NCU01759 NCU03693 NCU06010 NCU11201 NCU06778 NCU01107 NCU01861 NCU09058 NCU01906 NCU00904 NCU05164 NCU08384 NCU05586 NCU04674 NCU08272 NCU01419 NCU08535 NCU05259 NCU04097 NCU08943 NCU04510 NCU03803 NCU01904 NCU08882 NCU07550 NCU00469 NCU05454 NCU01701 NCU04857 NCU02482 NCU01754 NCU08561 NCU06836 NCU00865 NCU03415 NCU00187 NCU06647	974	9.67518	1.53254	0.00125432		02.01	02.01 glycolysis and gluconeogenesis	1	4.34783	NCU08726	206	2.04629	2.12474	0.299155		02.11	02.11 electron transport and membrane-associated energy conservation	2	0.925926	NCU04539 NCU05154	290	2.8807	0.321424	0.0359636		01.05.11	01.05.11 aromate metabolism	3	2.20588	NCU02925 NCU02924 NCU04923	108	1.07281	2.05617	0.120931
01.01.11.04	01.01.11.04 metabolism of leucine	1	5	NCU06232	55	0.54634	9.15182	0.0986432		30.01.05.05	30.01.05.05 G-protein mediated signal transduction	2	0.689655	NCU01647 NCU05810	362	3.59591	0.191789	0.0012871		32.01.01	32.01.01 oxidative stress response	1	4.34783	NCU06153	213	2.11582	2.05491	0.304521		10.03.04	10.03.04 nuclear and chromosomal cycle	2	0.925926	NCU04861 NCU01595	289	2.87077	0.322536	0.0365147		32.05.01	32.05.01 resistance proteins	2	1.47059	NCU03107 NCU00755	320	3.1787	0.462638	0.121627
20.01.11	20.01.11 amine / polyamine transport	1	5	NCU09909	56	0.556273	8.98839	0.100246		18.01.01	18.01.01 regulation by modification	1	0.344828	NCU00469	297	2.95023	0.116881	0.001351		20.03	20.03 transport facilities	1	4.34783	NCU07966	754	7.48982	0.580498	0.310821		11.02.03.01	11.02.03.01 general transcription activities	5	2.31481	NCU02913 NCU01706 NCU08968 NCU05285 NCU01595	462	4.58925	0.504399	0.0368933		01.05.25	01.05.25 regulation of C-compound and carbohydrate metabolism	4	2.94118	NCU02307 NCU06159 NCU04374 NCU07609	457	4.53958	0.647895	0.125585
01.01.06.05	01.01.06.05 metabolism of methionine	1	5	NCU02430	58	0.57614	8.67845	0.103433		30	30 CELLULAR COMMUNICATION/SIGNAL TRANSDUCTION MECHANISM	18	6.2069	NCU01647 NCU04069 NCU06880 NCU05810 NCU08643 NCU02327 NCU08976 NCU01107 NCU05164 NCU05307 NCU07773 NCU01704 NCU02903 NCU08882 NCU00469 NCU05454 NCU01701 NCU06836	1118	11.1056	0.558898	0.00142951		01.01.03	01.01.03 assimilation of ammonia, metabolism of the glutamate group	1	4.34783	NCU06153	226	2.24496	1.93671	0.313848		40.10	40.10 cell death	8	3.7037	NCU02913 NCU09373 NCU09484 NCU01510 NCU04861 NCU01706 NCU05285 NCU01595	620	6.15874	0.601374	0.0379533		20.03	20.03 transport facilities	9	6.61765	NCU06159 NCU08905 NCU03107 NCU04923 NCU04374 NCU00755 NCU07609 NCU08489 NCU07894	754	7.48982	0.883552	0.126811
16.21.17	16.21.17 pyridoxal phosphate binding	1	5	NCU02430	58	0.57614	8.67845	0.103433		01.06.06.11	01.06.06.11 tetracyclic and pentacyclic triterpenes (cholesterin, steroids and hopanoids) metabolism	15	5.17241	NCU09041 NCU01759 NCU01107 NCU01861 NCU01906 NCU05164 NCU08384 NCU08272 NCU06137 NCU04480 NCU05259 NCU08943 NCU04510 NCU07597 NCU07159	226	2.24496	2.30401	0.00143471		41	41 DEVELOPMENT (Systemic)	1	4.34783	NCU08726	237	2.35423	1.84682	0.321116		20.09.04	20.09.04 mitochondrial transport	1	0.462963	NCU09187	222	2.20522	0.209939	0.0382333		41	41 DEVELOPMENT (Systemic)	1	0.735294	NCU02307	237	2.35423	0.312329	0.127342
01.01.06.06.01	01.01.06.06.01 biosynthesis of lysine	1	5	NCU06232	59	0.586073	8.53136	0.105016		20.09.07	20.09.07 vesicular transport (Golgi network, etc.)	5	1.72414	NCU01647 NCU05810 NCU08976 NCU01822 NCU07329	521	5.17533	0.333146	0.00146996		41.01	41.01 fungal/microorganismic development	1	4.34783	NCU08726	237	2.35423	1.84682	0.321116		43.01.03.05	43.01.03.05 budding, cell polarity and filament formation	6	2.77778	NCU07253 NCU01162 NCU01786 NCU01270 NCU00777 NCU01595	512	5.08592	0.54617	0.0387241		41.01	41.01 fungal/microorganismic development	1	0.735294	NCU02307	237	2.35423	0.312329	0.127342
32.05.01	32.05.01 resistance proteins	2	10	NCU00715 NCU03348	320	3.1787	3.14594	0.107337		02.01	02.01 glycolysis and gluconeogenesis	14	4.82759	NCU00028 NCU01759 NCU11201 NCU01906 NCU08384 NCU01419 NCU08535 NCU04510 NCU07550 NCU05454 NCU04857 NCU01754 NCU06836 NCU00187	206	2.04629	2.35919	0.00162952		01.06.05	01.06.05 fatty acid metabolism	1	4.34783	NCU04865	253	2.51316	1.73002	0.330714		10.01.05	10.01.05 DNA recombination and DNA repair	7	3.24074	NCU02913 NCU09373 NCU04415 NCU04861 NCU09903 NCU06833 NCU09211	558	5.54286	0.584669	0.0415696		01.01.06.05.02	01.01.06.05.02 degradation of methionine	1	0.735294	NCU05093	11	0.109268	6.72928	0.129827
20.01.03	20.01.03 C-compound and carbohydrate transport	2	10	NCU09698 NCU09909	334	3.31777	3.01407	0.113961		10.03.04	10.03.04 nuclear and chromosomal cycle	1	0.344828	NCU05810	289	2.87077	0.120117	0.00167136		16.17.01	16.17.01 calcium binding	1	4.34783	NCU07966	257	2.5529	1.7031	0.33294		01.01.06	01.01.06 metabolism of the aspartate family	1	0.462963	NCU04118	217	2.15556	0.214776	0.0417331		01.20.35.01.01	01.20.35.01.01 metabolism of melanins	2	1.47059	NCU05821 NCU05762	55	0.54634	2.69171	0.131988
01.01.09.02	01.01.09.02 metabolism of serine	1	5	NCU02430	75	0.745008	6.71133	0.129494		11.02.03.01	11.02.03.01 general transcription activities	4	1.37931	NCU08042 NCU05810 NCU01704 NCU08443	462	4.58925	0.300552	0.00170056		01.06.06	01.06.06 isoprenoid metabolism	1	4.34783	NCU00585	267	2.65223	1.63931	0.338212		30.01.05.01	30.01.05.01 protein kinase	3	1.38889	NCU01510 NCU04861 NCU05154	339	3.36744	0.412447	0.0418854		34.01.01	34.01.01 homeostasis of cations	4	2.94118	NCU07247 NCU03107 NCU04923 NCU08489	445	4.42038	0.665367	0.133226
02.13	02.13 respiration	2	10	NCU00715 NCU03348	372	3.69524	2.70618	0.131787		01.05.08	01.05.08 C-4 compound metabolism	5	1.72414	NCU09041 NCU03693 NCU01861 NCU01904 NCU06836	33	0.327804	5.25967	0.002034		16.17.07	16.17.07 magnesium binding	1	4.34783	NCU07966	275	2.7317	1.59162	0.342137		11.02.03.04.01	11.02.03.04.01 transcription activation	5	2.31481	NCU02913 NCU07767 NCU01706 NCU05285 NCU01595	438	4.35085	0.532037	0.0480627		20.09.18	20.09.18 cellular import	6	4.41176	NCU06159 NCU03107 NCU04923 NCU04374 NCU07609 NCU08489	565	5.6124	0.786075	0.135031
20.01	20.01 transported compounds (substrates)	5	25	NCU09698 NCU00715 NCU06232 NCU09909 NCU03348	1700	16.8869	1.48044	0.13287		01.04	01.04 phosphate metabolism	14	4.82759	NCU01647 NCU05810 NCU08643 NCU03154 NCU08325 NCU09542 NCU01446 NCU07773 NCU04097 NCU07597 NCU00469 NCU01701 NCU07375 NCU06836	913	9.06924	0.532304	0.00233332		42.04.03	42.04.03 actin cytoskeleton	1	4.34783	NCU07966	275	2.7317	1.59162	0.342137		42.01	42.01 cell wall	7	3.24074	NCU07253 NCU09903 NCU06425 NCU01162 NCU05006 NCU07054 NCU09211	540	5.36406	0.604158	0.0492156		16.21	16.21 complex cofactor/cosubstrate/vitamine binding	6	4.41176	NCU05093 NCU09183 NCU07970 NCU04923 NCU02302 NCU08128	558	5.54286	0.795936	0.137931
01.20	01.20 secondary metabolism	4	20	NCU09698 NCU08045 NCU00715 NCU03348	1225	12.1685	1.64359	0.133297		16.17.07	16.17.07 magnesium binding	1	0.344828	NCU00469	275	2.7317	0.126232	0.00241979		32.05.05	32.05.05 virulence, disease factors	1	4.34783	NCU04865	279	2.77143	1.5688	0.344004		14.13.01	14.13.01 cytoplasmic and nuclear protein degradation	5	2.31481	NCU09484 NCU03188 NCU04861 NCU06603 NCU01595	435	4.32105	0.535707	0.0496223		01.25.01.03.03	01.25.01.03.03 extracellular hemicellulose/rhamnogalacturonan degradation	1	0.735294	NCU00852	12	0.119201	6.1685	0.139728
01.20.19	01.20.19 metabolism of secondary products derived from glycine, L-serine and L-alanine	1	5	NCU08045	78	0.774809	6.45321	0.133907		11.04	11.04 RNA processing	10	3.44828	NCU02181 NCU05810 NCU00361 NCU01949 NCU01107 NCU00469 NCU07829 NCU04779 NCU08561 NCU08963	732	7.27128	0.474232	0.00248391		30.01.05	30.01.05 enzyme mediated signal transduction	1	4.34783	NCU07966	614	6.09914	0.712859	0.351584		20.01.13	20.01.13 lipid/fatty acid transport	1	0.462963	NCU05154	206	2.04629	0.226245	0.0504955		20.03.02.03.02	20.03.02.03.02 sodium driven antiporter	1	0.735294	NCU00755	12	0.119201	6.1685	0.139728
10.01.05.03.01	10.01.05.03.01 meiotic recombination	1	5	NCU03348	78	0.774809	6.45321	0.133907		01.06.06	01.06.06 isoprenoid metabolism	16	5.51724	NCU09041 NCU01759 NCU01107 NCU01861 NCU01906 NCU05164 NCU08384 NCU08272 NCU06137 NCU04480 NCU05259 NCU08943 NCU04510 NCU07597 NCU07159 NCU03415	267	2.65223	2.08023	0.00267341		42.04	42.04 cytoskeleton/structural proteins	1	4.34783	NCU07966	594	5.90047	0.736861	0.356339		02.01	02.01 glycolysis and gluconeogenesis	1	0.462963	NCU09489	206	2.04629	0.226245	0.0504955		32.07.07.05	32.07.07.05 peroxidase reaction	1	0.735294	NCU05858	12	0.119201	6.1685	0.139728
32.01	32.01 stress response	4	20	NCU01504 NCU00715 NCU03348 NCU07232	1232	12.238	1.63425	0.134655		14.04	14.04 protein targeting, sorting and translocation	7	2.41379	NCU01647 NCU05810 NCU00971 NCU06778 NCU01822 NCU04639 NCU08535	587	5.83093	0.413963	0.00276825		32.05.01	32.05.01 resistance proteins	1	4.34783	NCU08726	320	3.1787	1.3678	0.359716		18.02.09	18.02.09 regulator of transcription factor	5	2.31481	NCU02913 NCU04861 NCU01706 NCU05285 NCU01595	431	4.28132	0.540678	0.0517597		01.05.03	01.05.03 polysaccharide metabolism	3	2.20588	NCU00985 NCU00852 NCU04923	364	3.61577	0.610072	0.144464
10	10 CELL CYCLE AND DNA PROCESSING	5	25	NCU09698 NCU01504 NCU02184 NCU08850 NCU03348	1715	17.0359	1.46749	0.135153		11.04.03	11.04.03 mRNA processing (splicing, 5'-, 3'-end processing)	6	2.06897	NCU05810 NCU00361 NCU01107 NCU00469 NCU08561 NCU08963	538	5.34419	0.387143	0.00282381		34.01.01.01	34.01.01.01 homeostasis of metal ions (Na, K, Ca etc.)	1	4.34783	NCU07966	322	3.19857	1.3593	0.360332		40.10.02	40.10.02 apoptosis (type I programmed cell death)	8	3.7037	NCU02913 NCU09373 NCU09484 NCU01510 NCU04861 NCU01706 NCU05285 NCU01595	584	5.80113	0.638445	0.0521909		16.21.07	16.21.07 NAD/NADP binding	2	1.47059	NCU04923 NCU08128	295	2.93037	0.501844	0.146002
42	42 BIOGENESIS OF CELLULAR COMPONENTS	2	10	NCU00715 NCU03348	1988	19.7477	0.506388	0.141181		01.01	01.01 amino acid metabolism	36	12.4138	NCU04801 NCU08042 NCU04069 NCU00028 NCU05810 NCU02005 NCU01759 NCU04435 NCU09542 NCU01107 NCU01861 NCU09058 NCU01906 NCU05164 NCU08384 NCU08272 NCU06726 NCU02238 NCU07064 NCU08535 NCU05259 NCU04510 NCU03235 NCU03935 NCU08275 NCU09798 NCU00680 NCU04857 NCU09532 NCU02482 NCU04411 NCU07308 NCU06836 NCU03415 NCU00187 NCU06647	824	8.18516	1.51662	0.00319804		20.09.13	20.09.13 vacuolar/lysosomal transport	1	4.34783	NCU07966	328	3.25817	1.33444	0.362101		18.01.07	18.01.07 regulation by binding / dissociation	4	1.85185	NCU02913 NCU04861 NCU01706 NCU05285	373	3.70518	0.499801	0.0545883		20.09.04	20.09.04 mitochondrial transport	1	0.735294	NCU08489	222	2.20522	0.333433	0.146754
11.02	11.02 RNA synthesis	1	5	NCU01504	1489	14.7909	0.338046	0.141188		18.02.09	18.02.09 regulator of transcription factor	4	1.37931	NCU05810 NCU01704 NCU04857 NCU08443	431	4.28132	0.32217	0.0032795		20.09.18	20.09.18 cellular import	1	4.34783	NCU07966	565	5.6124	0.774683	0.362545		10.01.05.01	10.01.05.01 DNA repair	6	2.77778	NCU02913 NCU09373 NCU04861 NCU09903 NCU06833 NCU09211	477	4.73825	0.586245	0.0549146		01.01.06.04.01	01.01.06.04.01 biosynthesis of threonine	1	0.735294	NCU05093	13	0.129135	5.694	0.14934
20.03.02.02.01	20.03.02.02.01 proton driven symporter	1	5	NCU09698	87	0.86421	5.78563	0.14682		01.07.01	01.07.01 biosynthesis of vitamins, cofactors, and prosthetic groups	16	5.51724	NCU04801 NCU03979 NCU03154 NCU06550 NCU01107 NCU04917 NCU09058 NCU00904 NCU05164 NCU07064 NCU06137 NCU09345 NCU07308 NCU06836 NCU03415 NCU06647	276	2.74163	2.01239	0.00357408		30.01.05.01	30.01.05.01 protein kinase	1	4.34783	NCU07966	339	3.36744	1.29114	0.365045		02.13	02.13 respiration	4	1.85185	NCU04539 NCU03188 NCU05069 NCU05285	372	3.69524	0.501145	0.0552102		01.01.09.02.02	01.01.09.02.02 degradation of serine	1	0.735294	NCU05093	13	0.129135	5.694	0.14934
02.10	02.10 tricarboxylic-acid pathway (citrate cycle, Krebs cycle, TCA cycle)	1	5	NCU06232	88	0.874143	5.71989	0.148225		20.09	20.09 transport routes	28	9.65517	NCU01647 NCU05810 NCU08325 NCU00971 NCU01759 NCU04435 NCU08976 NCU06778 NCU09058 NCU01906 NCU08384 NCU01822 NCU04639 NCU02238 NCU08535 NCU04778 NCU04097 NCU07329 NCU04510 NCU03235 NCU08407 NCU00469 NCU05519 NCU08738 NCU07375 NCU00304 NCU08561 NCU06647	1454	14.4432	0.668491	0.00371024		01.07	01.07 metabolism of vitamins, cofactors, and prosthetic groups	1	4.34783	NCU06153	538	5.34419	0.813561	0.367482		34.01	34.01 homeostasis	7	3.24074	NCU07740 NCU01510 NCU09903 NCU05154 NCU06905 NCU07332 NCU07054	525	5.21506	0.62142	0.05628		01.03.16	01.03.16 polynucleotide degradation	1	0.735294	NCU01173	220	2.18536	0.336464	0.149503
20.01.25	20.01.25 vitamine/cofactor transport	1	5	NCU09698	92	0.913877	5.4712	0.153785		34.05	34.05 cell motility	3	1.03448	NCU05810 NCU06726 NCU03235	373	3.70518	0.279199	0.0037141		20.09.07	20.09.07 vesicular transport (Golgi network, etc.)	1	4.34783	NCU07966	521	5.17533	0.840107	0.370119		01.05.02	01.05.02 sugar, glucoside, polyol and carboxylate metabolism	5	2.31481	NCU03188 NCU04930 NCU06905 NCU00244 NCU09489	418	4.15218	0.557494	0.059167		01.05.02	01.05.02 sugar, glucoside, polyol and carboxylate metabolism	4	2.94118	NCU00985 NCU00852 NCU04923 NCU02046	418	4.15218	0.708345	0.150388
11.02.03	11.02.03 mRNA synthesis	1	5	NCU01504	1426	14.1651	0.35298	0.155405		01.20.01	01.20.01 metabolism of primary metabolic sugar derivatives	7	2.41379	NCU09041 NCU00028 NCU03693 NCU01861 NCU08943 NCU03803 NCU01904	73	0.725142	3.32872	0.00377686		01.05.03	01.05.03 polysaccharide metabolism	1	4.34783	NCU08226	364	3.61577	1.20246	0.37037		10.01.03	10.01.03 DNA synthesis and replication	4	1.85185	NCU01506 NCU01595 NCU06833 NCU09211	365	3.62571	0.510756	0.0597132		14.07.11	14.07.11 protein processing (proteolytic)	1	0.735294	NCU02924	219	2.17542	0.338	0.150892
20.01.01.01	20.01.01.01 cation transport (H+, Na+, K+, Ca2+ , NH4+, etc.)	2	10	NCU09698 NCU09909	429	4.26145	2.34662	0.15766		16.17.09	16.17.09 heavy metal binding (Cu, Fe, Zn)	16	5.51724	NCU04078 NCU00028 NCU05908 NCU07200 NCU08272 NCU01419 NCU06726 NCU06137 NCU08535 NCU04778 NCU05259 NCU00355 NCU08882 NCU00469 NCU09659 NCU01754	964	9.57584	0.576163	0.00383751		20.01.10	20.01.10 protein transport	1	4.34783	NCU07966	519	5.15546	0.843344	0.370403		10.03.01.03	10.03.01.03 cell cycle checkpoints (checkpoints of morphogenesis, DNA-damage,-replication, mitotic phase and spindle)	1	0.462963	NCU04532	195	1.93702	0.239008	0.0609069		20.09.16	20.09.16 cellular export and secretion	4	2.94118	NCU02307 NCU06034 NCU03107 NCU00755	414	4.11245	0.715189	0.152888
01	01 METABOLISM	8	40	NCU09698 NCU02430 NCU07309 NCU02184 NCU08045 NCU00715 NCU06232 NCU03348	3515	34.9161	1.1456	0.160886		10.03.03	10.03.03 cytokinesis (cell division) /septum formation and hydrolysis	6	2.06897	NCU05810 NCU02238 NCU07329 NCU08407 NCU00469 NCU05519	521	5.17533	0.399775	0.00388995		02.13	02.13 respiration	1	4.34783	NCU04865	372	3.69524	1.1766	0.371696		20.09.18	20.09.18 cellular import	8	3.7037	NCU07740 NCU00803 NCU04446 NCU01510 NCU04861 NCU09903 NCU07332 NCU07054	565	5.6124	0.659915	0.0609232		20.01.01	20.01.01 ion transport	6	4.41176	NCU06159 NCU03107 NCU04923 NCU04374 NCU07609 NCU08489	474	4.70845	0.936988	0.163071
01.06.10	01.06.10 regulation of lipid, fatty acid and isoprenoid metabolism	1	5	NCU09698	99	0.983411	5.08434	0.163291		30.01.05.05.01	30.01.05.05.01 small GTPase mediated signal transduction	2	0.689655	NCU01647 NCU05810	315	3.12904	0.220405	0.00399942		34.05	34.05 cell motility	1	4.34783	NCU07966	373	3.70518	1.17345	0.37185		01.03.01	01.03.01 purin nucleotide/nucleoside/nucleobase metabolism	3	1.38889	NCU04861 NCU01786 NCU01270	308	3.0595	0.453959	0.0622717		32.07	32.07 detoxification	6	4.41176	NCU09183 NCU02924 NCU03107 NCU00755 NCU08128 NCU05858	459	4.55945	0.967609	0.164793
32.07	32.07 detoxification	2	10	NCU00715 NCU03348	459	4.55945	2.19325	0.17065		10.03.01.01.11	10.03.01.01.11 M phase	2	0.689655	NCU05810 NCU00469	314	3.1191	0.221107	0.00409494		20.01.01	20.01.01 ion transport	1	4.34783	NCU07966	474	4.70845	0.923409	0.375197		16.21	16.21 complex cofactor/cosubstrate/vitamine binding	8	3.7037	NCU04539 NCU03188 NCU10344 NCU06905 NCU02927 NCU04938 NCU05006 NCU07332	558	5.54286	0.668193	0.064336		20.01.01.01	20.01.01.01 cation transport (H+, Na+, K+, Ca2+ , NH4+, etc.)	6	4.41176	NCU06159 NCU03107 NCU04923 NCU04374 NCU07609 NCU08489	429	4.26145	1.03527	0.164819
12.04	12.04 translation	2	10	NCU00715 NCU03348	460	4.56939	2.18848	0.171074		34	34 INTERACTION WITH THE ENVIRONMENT	26	8.96552	NCU08042 NCU06880 NCU05810 NCU08325 NCU01759 NCU04435 NCU08976 NCU01107 NCU01906 NCU05164 NCU08384 NCU06726 NCU02238 NCU04097 NCU08943 NCU04510 NCU03235 NCU01904 NCU08407 NCU00469 NCU09798 NCU05519 NCU08738 NCU07375 NCU08561 NCU06836	1358	13.4896	0.664623	0.00449739		11.02.03.01	11.02.03.01 general transcription activities	1	4.34783	NCU08726	462	4.58925	0.947393	0.375907		32.07	32.07 detoxification	6	2.77778	NCU07740 NCU04930 NCU10344 NCU09903 NCU05006 NCU07332	459	4.55945	0.609235	0.0648373		01.01.09.01.02	01.01.09.01.02 degradation of glycine	1	0.735294	NCU05093	15	0.149002	4.9348	0.167719
20.01.01	20.01.01 ion transport	2	10	NCU09698 NCU09909	474	4.70845	2.12384	0.176947		16.05	16.05 polysaccharide binding	6	2.06897	NCU11405 NCU07760 NCU06010 NCU04997 NCU08189 NCU06661	57	0.566206	3.65408	0.00456013		20.09.16	20.09.16 cellular export and secretion	1	4.34783	NCU07966	414	4.11245	1.05724	0.375941		20.09.18.09.01	20.09.18.09.01 endocytosis	3	1.38889	NCU00803 NCU01510 NCU04861	301	2.98997	0.464516	0.0678107		42.16	42.16 mitochondrion	2	1.47059	NCU07044 NCU07970	274	2.72176	0.540307	0.168224
02	02 ENERGY	3	15	NCU00715 NCU06232 NCU03348	974	9.67518	1.55036	0.183217		14.07.03	14.07.03 modification by phosphorylation, dephosphorylation, autophosphorylation	4	1.37931	NCU09542 NCU07773 NCU07597 NCU00469	408	4.05285	0.340331	0.00525746		01.05.02	01.05.02 sugar, glucoside, polyol and carboxylate metabolism	1	4.34783	NCU08226	418	4.15218	1.04712	0.376124		20.09.18.09	20.09.18.09 vesicular cellular import	3	1.38889	NCU00803 NCU01510 NCU04861	301	2.98997	0.464516	0.0678107		01.01.09	01.01.09 metabolism of the cysteine - aromatic group	5	3.67647	NCU05093 NCU09183 NCU08128 NCU09391 NCU05762	316	3.13897	1.17124	0.169335
16	16 PROTEIN WITH BINDING FUNCTION OR COFACTOR REQUIREMENT (structural or catalytic)	7	35	NCU09698 NCU02430 NCU01504 NCU07309 NCU00715 NCU06232 NCU03348	3639	36.1478	0.968247	0.183524		34.05.01	34.05.01 cell migration	1	0.344828	NCU05810	242	2.40389	0.143445	0.00571292		01.05.25	01.05.25 regulation of C-compound and carbohydrate metabolism	1	4.34783	NCU08726	457	4.53958	0.957759	0.376125		01.20	01.20 secondary metabolism	29	13.4259	NCU04539 NCU07740 NCU00803 NCU03484 NCU04446 NCU04647 NCU08537 NCU03188 NCU09465 NCU04861 NCU04930 NCU01106 NCU10344 NCU11305 NCU05285 NCU09903 NCU06905 NCU02927 NCU04938 NCU05006 NCU04931 NCU07596 NCU06603 NCU09489 NCU07332 NCU06328 NCU04734 NCU07054 NCU04260	1225	12.1685	1.10334	0.0685361		02.01	02.01 glycolysis and gluconeogenesis	1	0.735294	NCU04923	206	2.04629	0.35933	0.16981
01.01.06.06	01.01.06.06 metabolism of lysine	1	5	NCU06232	115	1.14235	4.37696	0.183975		01.20.17	01.20.17 metabolism of secondary products derived from primary amino acids	9	3.10345	NCU01759 NCU03693 NCU01861 NCU01906 NCU00904 NCU08384 NCU04510 NCU09798 NCU03415	126	1.25161	2.47956	0.00709407		20.01.01.01	20.01.01.01 cation transport (H+, Na+, K+, Ca2+ , NH4+, etc.)	1	4.34783	NCU07966	429	4.26145	1.02027	0.376445		10.03.02	10.03.02 meiosis	4	1.85185	NCU02913 NCU09373 NCU04415 NCU09211	352	3.49657	0.529619	0.0687779		20.01.03	20.01.03 C-compound and carbohydrate transport	5	3.67647	NCU06159 NCU08905 NCU03107 NCU04374 NCU07609	334	3.31777	1.10811	0.175374
20	20 CELLULAR TRANSPORT, TRANSPORT FACILITATION AND TRANSPORT ROUTES	5	25	NCU09698 NCU00715 NCU06232 NCU09909 NCU03348	2169	21.5456	1.16033	0.189199		01	01 METABOLISM	117	40.3448	NCU11405 NCU04078 NCU04801 NCU01647 NCU03979 NCU09041 NCU08042 NCU04069 NCU00028 NCU09976 NCU07760 NCU06143 NCU09245 NCU04475 NCU05810 NCU08643 NCU03154 NCU08325 NCU08418 NCU02327 NCU02005 NCU06170 NCU06550 NCU06961 NCU05598 NCU01752 NCU01759 NCU03693 NCU06010 NCU11201 NCU04435 NCU09542 NCU05841 NCU00413 NCU08976 NCU01107 NCU01861 NCU04917 NCU09058 NCU06326 NCU01906 NCU00904 NCU08328 NCU09773 NCU…	3515	34.9161	1.15548	0.00727438		11.02.03.04.01	11.02.03.04.01 transcription activation	1	4.34783	NCU08726	438	4.35085	0.999305	0.376515		16.21.05	16.21.05 FAD/FMN binding	6	2.77778	NCU04539 NCU03188 NCU10344 NCU02927 NCU04938 NCU07332	158	1.56948	1.76987	0.0706852		01.06.06	01.06.06 isoprenoid metabolism	2	1.47059	NCU04923 NCU08128	267	2.65223	0.554472	0.175887
16.03	16.03 nucleic acid binding	1	5	NCU01504	1290	12.8141	0.390194	0.189203		01.05.03.06.07.02.02	01.05.03.06.07.02.02 RG1-backbone catabolism	2	0.689655	NCU09976 NCU05598	5	0.0496672	13.8855	0.00758072												34.05.01	34.05.01 cell migration	2	0.925926	NCU01510 NCU04861	242	2.40389	0.385178	0.0722079		34.01.01.01	34.01.01.01 homeostasis of metal ions (Na, K, Ca etc.)	3	2.20588	NCU07247 NCU04923 NCU08489	322	3.19857	0.689647	0.178134
20.01.07	20.01.07 amino acid/amino acid derivatives transport	1	5	NCU09909	121	1.20195	4.15992	0.191366		01.25.01.03.02.01	01.25.01.03.02.01 extracellular homogalacturonan degradation	2	0.689655	NCU06961 NCU06326	5	0.0496672	13.8855	0.00758072												01.07	01.07 metabolism of vitamins, cofactors, and prosthetic groups	8	3.7037	NCU03188 NCU01106 NCU10344 NCU06905 NCU02927 NCU06603 NCU09489 NCU07332	538	5.34419	0.693033	0.0745953		01.05.03.06.07.03	01.05.03.06.07.03 hemicellulose/rhamnogalacturonan catabolism	1	0.735294	NCU00852	17	0.168869	4.35424	0.18501
11.02.03.04	11.02.03.04 transcriptional control	1	5	NCU01504	1279	12.7049	0.39355	0.192112		11.04.03.01	11.04.03.01 splicing	5	1.72414	NCU05810 NCU00361 NCU01107 NCU08561 NCU08963	437	4.34092	0.397183	0.00766797												20.01.03	20.01.03 C-compound and carbohydrate transport	10	4.62963	NCU07740 NCU08425 NCU00803 NCU04446 NCU01510 NCU05285 NCU04931 NCU05189 NCU06328 NCU07054	334	3.31777	1.3954	0.076527		01.06.06.05	01.06.06.05 sesquiterpenes metabolism	1	0.735294	NCU08128	17	0.168869	4.35424	0.18501
32.01.05	32.01.05 heat shock response	1	5	NCU07232	124	1.23175	4.05927	0.194989		01.05.08.07	01.05.08.07 C-4 compound catabolism	4	1.37931	NCU09041 NCU03693 NCU01861 NCU01904	29	0.28807	4.78811	0.00778906												40.01.03	40.01.03 directional cell growth (morphogenesis)	4	1.85185	NCU07253 NCU04861 NCU05285 NCU01162	341	3.38731	0.546704	0.07716		32.05.01.01	32.05.01.01 antibiotic resistance	2	1.47059	NCU03107 NCU00755	74	0.735075	2.0006	0.185801
10.03.03	10.03.03 cytokinesis (cell division) /septum formation and hydrolysis	2	10	NCU09698 NCU02184	521	5.17533	1.93225	0.195711		14.13.01	14.13.01 cytoplasmic and nuclear protein degradation	5	1.72414	NCU05810 NCU09542 NCU01107 NCU00469 NCU07159	435	4.32105	0.399009	0.00795726												16.19.05	16.19.05 GTP binding	2	0.925926	NCU01595 NCU09211	236	2.34429	0.39497	0.0783602		01.20.35.01	01.20.35.01 metabolism of phenylpropanoids	3	2.20588	NCU05821 NCU09391 NCU05762	152	1.50988	1.46096	0.187872
30.01.09.03	30.01.09.03 Ca2+ mediated signal transduction	1	5	NCU01504	125	1.24168	4.0268	0.196186		14.13.01.01	14.13.01.01 proteasomal degradation (ubiquitin/proteasomal pathway)	3	1.03448	NCU05810 NCU09542 NCU00469	337	3.34757	0.309025	0.00805751												11.06.01	11.06.01 rRNA modification	2	0.925926	NCU08968 NCU01595	24	0.238403	3.88387	0.0787937		01.20.35	01.20.35 metabolism of secondary products derived from L-phenylalanine and L-tyrosine	3	2.20588	NCU05821 NCU09391 NCU05762	155	1.53968	1.43269	0.19138
20.01.03.01	20.01.03.01 sugar transport	1	5	NCU09698	128	1.27148	3.93242	0.199745		30.05	30.05 transmembrane signal transduction	8	2.75862	NCU05810 NCU08976 NCU01107 NCU05164 NCU01704 NCU08882 NCU05454 NCU06836	568	5.6422	0.488927	0.00840499												20.03	20.03 transport facilities	13	6.01852	NCU07740 NCU08425 NCU00803 NCU04446 NCU01510 NCU05069 NCU09903 NCU09187 NCU05154 NCU04931 NCU05189 NCU06328 NCU07054	754	7.48982	0.80356	0.0792353		01.06.05	01.06.05 fatty acid metabolism	2	1.47059	NCU08128 NCU05858	253	2.51316	0.585155	0.191429
01.07	01.07 metabolism of vitamins, cofactors, and prosthetic groups	2	10	NCU00715 NCU03348	538	5.34419	1.87119	0.202109		14.07.05	14.07.05 modification by ubiquitination, deubiquitination	3	1.03448	NCU05810 NCU09542 NCU00469	329	3.2681	0.316539	0.0095231												34.11.03.13	34.11.03.13 osmosensing and response	1	0.462963	NCU04938	179	1.77809	0.260371	0.0794984		20.09.18.09.01	20.09.18.09.01 endocytosis	3	2.20588	NCU06159 NCU04374 NCU07609	301	2.98997	0.737761	0.193991
20.09.18.07	20.09.18.07 non-vesicular cellular import	1	5	NCU09698	136	1.35095	3.7011	0.209003		20.09.13	20.09.13 vacuolar/lysosomal transport	3	1.03448	NCU01647 NCU08976 NCU01822	328	3.25817	0.317504	0.00972279												43	43 CELL TYPE DIFFERENTIATION	18	8.33333	NCU06986 NCU07740 NCU07253 NCU03484 NCU08601 NCU09484 NCU08537 NCU01162 NCU04931 NCU01786 NCU07596 NCU01270 NCU00777 NCU07325 NCU05189 NCU01595 NCU06328 NCU04734	954	9.47651	0.879368	0.0829044		20.09.18.09	20.09.18.09 vesicular cellular import	3	2.20588	NCU06159 NCU04374 NCU07609	301	2.98997	0.737761	0.193991
10.01.05	10.01.05 DNA recombination and DNA repair	2	10	NCU08850 NCU03348	558	5.54286	1.80412	0.209353		01.01.06.04	01.01.06.04 metabolism of threonine	4	1.37931	NCU00028 NCU08535 NCU03935 NCU00187	31	0.307937	4.4792	0.00973918												43.01	43.01 fungal/microorganismic cell type differentiation	18	8.33333	NCU06986 NCU07740 NCU07253 NCU03484 NCU08601 NCU09484 NCU08537 NCU01162 NCU04931 NCU01786 NCU07596 NCU01270 NCU00777 NCU07325 NCU05189 NCU01595 NCU06328 NCU04734	954	9.47651	0.879368	0.0829044		01.06.02.01	01.06.02.01 phospholipid metabolism	1	0.735294	NCU02302	189	1.87742	0.391651	0.196897
20.09.18	20.09.18 cellular import	2	10	NCU09698 NCU09909	565	5.6124	1.78177	0.211814		01.20.15	01.20.15 metabolism of derivatives of dehydroquinic acid, shikimic acid and chorismic acid	7	2.41379	NCU09041 NCU09058 NCU08943 NCU03803 NCU01904 NCU06836 NCU06647	89	0.884077	2.7303	0.0100831												43.01.03	43.01.03 fungal and other eukaryotic cell type differentiation	18	8.33333	NCU06986 NCU07740 NCU07253 NCU03484 NCU08601 NCU09484 NCU08537 NCU01162 NCU04931 NCU01786 NCU07596 NCU01270 NCU00777 NCU07325 NCU05189 NCU01595 NCU06328 NCU04734	954	9.47651	0.879368	0.0829044		01.05.02.07	01.05.02.07 sugar, glucoside, polyol and carboxylate catabolism	4	2.94118	NCU00985 NCU00852 NCU04923 NCU02046	319	3.16877	0.928176	0.197196
32	32 CELL RESCUE, DEFENSE AND VIRULENCE	4	20	NCU01504 NCU00715 NCU03348 NCU07232	1830	18.1782	1.10022	0.213721		43.01.03.05	43.01.03.05 budding, cell polarity and filament formation	7	2.41379	NCU05810 NCU06961 NCU08976 NCU08232 NCU07329 NCU03393 NCU00304	512	5.08592	0.474603	0.0101742												20.01.03.01	20.01.03.01 sugar transport	5	2.31481	NCU00803 NCU01510 NCU05285 NCU07054 NCU07054	128	1.27148	1.82057	0.0834453		01.07.01	01.07.01 biosynthesis of vitamins, cofactors, and prosthetic groups	4	2.94118	NCU02307 NCU09183 NCU07970 NCU04923	276	2.74163	1.07278	0.19775
01.05.02.04	01.05.02.04 sugar, glucoside, polyol and carboxylate anabolism	1	5	NCU06232	144	1.43042	3.49549	0.217932		14.13	14.13 protein/peptide degradation	9	3.10345	NCU05810 NCU08418 NCU09542 NCU05908 NCU01107 NCU07200 NCU00469 NCU02904 NCU07159	595	5.9104	0.525083	0.0108211												20.01.01.01	20.01.01.01 cation transport (H+, Na+, K+, Ca2+ , NH4+, etc.)	6	2.77778	NCU00803 NCU04861 NCU01706 NCU09903 NCU05154 NCU07054	429	4.26145	0.651839	0.0835891		32.01.03	32.01.03 osmotic and salt stress response	1	0.735294	NCU04923	187	1.85755	0.39584	0.200249
40	40 CELL FATE	1	5	NCU01504	1169	11.6122	0.430582	0.222458		02.16.01	02.16.01 alcohol fermentation	5	1.72414	NCU04078 NCU00028 NCU01419 NCU01754 NCU03415	50	0.496672	3.47138	0.0111214												11.02.03.04.03	11.02.03.04.03 transcription repression	4	1.85185	NCU02913 NCU04861 NCU05285 NCU01595	332	3.2979	0.561524	0.0844917		01.01.03.01.02	01.01.03.01.02 degradation of glutamine	1	0.735294	NCU03861	19	0.188735	3.8959	0.201257
01.02.07	01.02.07 regulation of nitrogen, sulfur and selenium metabolism	1	5	NCU09698	153	1.51982	3.28987	0.227591		32.05.01	32.05.01 resistance proteins	3	1.03448	NCU04097 NCU00469 NCU03415	320	3.1787	0.325442	0.0114656												20.01.01	20.01.01 ion transport	7	3.24074	NCU00803 NCU04446 NCU04861 NCU01706 NCU09903 NCU05154 NCU07054	474	4.70845	0.688281	0.0845242		01.01.09.05.02	01.01.09.05.02 degradation of tyrosine	1	0.735294	NCU05762	19	0.188735	3.8959	0.201257
10.03	10.03 cell cycle	3	15	NCU09698 NCU01504 NCU02184	1295	12.8638	1.16606	0.233801		01.05.11.07.01	01.05.11.07.01 aerobic aromate catabolism	7	2.41379	NCU01759 NCU01906 NCU01704 NCU04510 NCU08882 NCU02904 NCU03415	92	0.913877	2.64127	0.0117598												32.05.01.03	32.05.01.03 chemical agent resistance	1	0.462963	NCU04415	173	1.71849	0.269402	0.0876626		32.05.05	32.05.05 virulence, disease factors	3	2.20588	NCU00246 NCU08905 NCU05730	279	2.77143	0.795936	0.208646
30	30 CELLULAR COMMUNICATION/SIGNAL TRANSDUCTION MECHANISM	1	5	NCU01504	1118	11.1056	0.450224	0.237183		01.06.02.01	01.06.02.01 phospholipid metabolism	11	3.7931	NCU04475 NCU01107 NCU00904 NCU05164 NCU09533 NCU01704 NCU04699 NCU08882 NCU05454 NCU01701 NCU06836	189	1.87742	2.02038	0.0122987												02.13.03	02.13.03 aerobic respiration	2	0.925926	NCU03188 NCU05069	227	2.25489	0.41063	0.0883545		01.20.37.01	01.20.37.01 metabolism of thioredoxin, glutaredoxin, glutathion	1	0.735294	NCU07044	20	0.198669	3.7011	0.209003
20.09	20.09 transport routes	2	10	NCU09698 NCU09909	1454	14.4432	0.692366	0.239246		01.05.11.07	01.05.11.07 aromate catabolism	7	2.41379	NCU01759 NCU01906 NCU01704 NCU04510 NCU08882 NCU02904 NCU03415	95	0.943677	2.55786	0.013606												30.05.01	30.05.01 receptor enzyme mediated signalling	3	1.38889	NCU01510 NCU04861 NCU05285	277	2.75156	0.504763	0.0895799		01.05.03.06	01.05.03.06 hemicellulose/pectin metabolism	2	1.47059	NCU00985 NCU00852	85	0.844343	1.7417	0.211673
18	18 REGULATION OF METABOLISM AND PROTEIN FUNCTION	1	5	NCU01504	1079	10.7182	0.466497	0.248646		42.16	42.16 mitochondrion	14	4.82759	NCU00971 NCU00413 NCU06778 NCU01107 NCU00904 NCU08272 NCU05259 NCU06749 NCU05454 NCU06546 NCU02482 NCU08561 NCU01221 NCU03415	274	2.72176	1.7737	0.0142784												42.04.03	42.04.03 actin cytoskeleton	3	1.38889	NCU04647 NCU09472 NCU05154	275	2.7317	0.508434	0.091588		01.05.03.06.07	01.05.03.06.07 hemicellulose/pectin catabolism	2	1.47059	NCU00985 NCU00852	85	0.844343	1.7417	0.211673
16.17	16.17 metal binding	2	10	NCU09698 NCU07309	1373	13.6386	0.733212	0.252513		01.05.02.04	01.05.02.04 sugar, glucoside, polyol and carboxylate anabolism	9	3.10345	NCU09041 NCU00028 NCU06961 NCU03693 NCU04674 NCU03803 NCU01904 NCU02482 NCU01754	144	1.43042	2.16961	0.0146108												20.09.16	20.09.16 cellular export and secretion	6	2.77778	NCU07740 NCU01510 NCU09903 NCU09187 NCU05154 NCU07054	414	4.11245	0.675456	0.0938086		34.11.03.13	34.11.03.13 osmosensing and response	1	0.735294	NCU04923	179	1.77809	0.413531	0.213973
32.05	32.05 disease, virulence and defense	2	10	NCU00715 NCU03348	706	7.01301	1.42592	0.252724		01.20.05	01.20.05 metabolism of acetic acid derivatives	8	2.75862	NCU01107 NCU09058 NCU05164 NCU01419 NCU04857 NCU07308 NCU03415 NCU06647	121	1.20195	2.29513	0.0153326												32.05	32.05 disease, virulence and defense	13	6.01852	NCU07740 NCU09484 NCU03188 NCU04415 NCU04930 NCU08968 NCU09903 NCU06905 NCU04931 NCU07332 NCU05189 NCU01595 NCU06328	706	7.01301	0.858193	0.0960868		02.13.03	02.13.03 aerobic respiration	2	1.47059	NCU02307 NCU07970	227	2.25489	0.652177	0.220113
18.02	18.02 regulation of protein activity	1	5	NCU01504	1062	10.5493	0.473964	0.253684		16	16 PROTEIN WITH BINDING FUNCTION OR COFACTOR REQUIREMENT (structural or catalytic)	117	40.3448	NCU11405 NCU04078 NCU01647 NCU03703 NCU09041 NCU08042 NCU00028 NCU07760 NCU05599 NCU02181 NCU02707 NCU05810 NCU00361 NCU03154 NCU08325 NCU04331 NCU08418 NCU00971 NCU06550 NCU01759 NCU03693 NCU05554 NCU06010 NCU01949 NCU04435 NCU09542 NCU00413 NCU05908 NCU06778 NCU01107 NCU01861 NCU07826 NCU09058 NCU01906 NCU00904 NCU07200 NCU06226 NCU08328 NCU05164 NCU08384 NCU05586 NCU00258 NCU10498 NCU03150 NCU…	3639	36.1478	1.11611	0.0157657												01.03.16	01.03.16 polynucleotide degradation	2	0.925926	NCU04861 NCU09211	220	2.18536	0.423695	0.0967783		01.01.03	01.01.03 assimilation of ammonia, metabolism of the glutamate group	2	1.47059	NCU02307 NCU03861	226	2.24496	0.655062	0.221185
34	34 INTERACTION WITH THE ENVIRONMENT	2	10	NCU09698 NCU09909	1358	13.4896	0.741311	0.254817		32	32 CELL RESCUE, DEFENSE AND VIRULENCE	42	14.4828	NCU01647 NCU01418 NCU08042 NCU04069 NCU00028 NCU09976 NCU07760 NCU06880 NCU05810 NCU02327 NCU06550 NCU06961 NCU01759 NCU04435 NCU01861 NCU01906 NCU00904 NCU05164 NCU08384 NCU08272 NCU01419 NCU06137 NCU05307 NCU04997 NCU00355 NCU04097 NCU08943 NCU04510 NCU02903 NCU01904 NCU08231 NCU04482 NCU05319 NCU00469 NCU02904 NCU01754 NCU03863 NCU06836 NCU00865 NCU00489 NCU07159 NCU03415	1830	18.1782	0.79671	0.0157824												01.05.03	01.05.03 polysaccharide metabolism	5	2.31481	NCU07253 NCU07355 NCU01162 NCU00244 NCU04938	364	3.61577	0.640199	0.0970933		01.06.06.11	01.06.06.11 tetracyclic and pentacyclic triterpenes (cholesterin, steroids and hopanoids) metabolism	2	1.47059	NCU04923 NCU08128	226	2.24496	0.655062	0.221185
10.03.01	10.03.01 mitotic cell cycle and cell cycle control	1	5	NCU09698	1048	10.4103	0.480296	0.257847		18.02.01.02	18.02.01.02 enzyme inhibitor	1	0.344828	NCU07159	201	1.99662	0.172705	0.0160956												11.04.01	11.04.01 rRNA processing	5	2.31481	NCU02913 NCU08968 NCU00501 NCU01595 NCU09211	363	3.60584	0.641963	0.097888		34.07	34.07 cell adhesion	1	0.735294	NCU04533	174	1.72842	0.425414	0.222791
01.06.02.01	01.06.02.01 phospholipid metabolism	1	5	NCU08045	189	1.87742	2.66323	0.26235		16.03	16.03 nucleic acid binding	28	9.65517	NCU03703 NCU08042 NCU02181 NCU02707 NCU05810 NCU04331 NCU05554 NCU01949 NCU01107 NCU09058 NCU06226 NCU08328 NCU03150 NCU03416 NCU01317 NCU06743 NCU02744 NCU07829 NCU04857 NCU02509 NCU04779 NCU00634 NCU01776 NCU06661 NCU08443 NCU03565 NCU01221 NCU06647	1290	12.8141	0.753478	0.0189954												14.07.11	14.07.11 protein processing (proteolytic)	2	0.925926	NCU09484 NCU04861	219	2.17542	0.42563	0.0980287		01.01.06.04.02	01.01.06.04.02 degradation of threonine	1	0.735294	NCU05093	22	0.218536	3.36464	0.223767
12	12 PROTEIN SYNTHESIS	2	10	NCU00715 NCU03348	753	7.47988	1.33692	0.262591		16.03.03	16.03.03 RNA binding	23	7.93103	NCU03703 NCU02181 NCU02707 NCU05810 NCU04331 NCU05554 NCU01949 NCU01107 NCU09058 NCU06226 NCU03150 NCU01317 NCU06743 NCU02744 NCU07829 NCU02509 NCU04779 NCU00634 NCU01776 NCU06661 NCU03565 NCU01221 NCU06647	552	5.48326	1.44641	0.0190411												34.11.03	34.11.03 chemoperception and response	5	2.31481	NCU07740 NCU01510 NCU04930 NCU04938 NCU07332	360	3.57604	0.647312	0.100287		32.07.07	32.07.07 oxygen and radical detoxification	2	1.47059	NCU02924 NCU05858	93	0.92381	1.59187	0.227649
20.03	20.03 transport facilities	2	10	NCU09698 NCU09909	754	7.48982	1.33515	0.262781		01.20.05.11	01.20.05.11 metabolism of polyketides	5	1.72414	NCU01107 NCU09058 NCU01419 NCU07308 NCU06647	58	0.57614	2.99257	0.0190907												34.01.01	34.01.01 homeostasis of cations	7	3.24074	NCU07740 NCU01510 NCU09903 NCU05154 NCU06905 NCU07332 NCU07054	445	4.42038	0.733136	0.102512		34.11.12	34.11.12 perception of nutrients and nutritional adaptation	3	2.20588	NCU06159 NCU04374 NCU07609	225	2.23503	0.986961	0.228015
16.19	16.19 nucleotide/nucleoside/nucleobase binding	2	10	NCU01504 NCU06232	1300	12.9135	0.774385	0.263173		01.01.06.04.02	01.01.06.04.02 degradation of threonine	3	1.03448	NCU00028 NCU08535 NCU00187	22	0.218536	4.7337	0.0210226												40.01.05	40.01.05 growth regulators / regulation of cell size	6	2.77778	NCU02913 NCU04861 NCU05285 NCU01786 NCU01270 NCU01595	185	1.83769	1.51156	0.103527		40.10.02.01	40.10.02.01 anti-apoptosis	1	0.735294	NCU05858	171	1.69862	0.432878	0.228162
18.02.01.02	18.02.01.02 enzyme inhibitor	1	5	NCU01504	201	1.99662	2.50423	0.272631		14.07.04	14.07.04 modification by acetylation, deacetylation	1	0.344828	NCU05810	190	1.88735	0.182704	0.0210962												32.01.01	32.01.01 oxidative stress response	2	0.925926	NCU03188 NCU07332	213	2.11582	0.43762	0.105778		01.01.06	01.01.06 metabolism of the aspartate family	2	1.47059	NCU05093 NCU02307	217	2.15556	0.682231	0.230642
16.19.03	16.19.03 ATP binding	1	5	NCU06232	997	9.90365	0.504865	0.273068		30.05.02	30.05.02 non-enzymatic receptor mediated signalling	4	1.37931	NCU05810 NCU08976 NCU01107 NCU05164	332	3.2979	0.418238	0.0223508												10.03.01.01.03	10.03.01.01.03 G1/S transition of mitotic cell cycle	1	0.462963	NCU01706	159	1.57942	0.293123	0.109558		01.01.09.06.02	01.01.09.06.02 degradation of tryptophan	1	0.735294	NCU09183	24	0.238403	3.08425	0.237591
02.01	02.01 glycolysis and gluconeogenesis	1	5	NCU06232	206	2.04629	2.44345	0.276733		20	20 CELLULAR TRANSPORT, TRANSPORT FACILITATION AND TRANSPORT ROUTES	53	18.2759	NCU01647 NCU09041 NCU05810 NCU08325 NCU02327 NCU00971 NCU01759 NCU03693 NCU04435 NCU08976 NCU06778 NCU01861 NCU09058 NCU01906 NCU00904 NCU09773 NCU05164 NCU08384 NCU08272 NCU01419 NCU01822 NCU04639 NCU02238 NCU06137 NCU08535 NCU05307 NCU04778 NCU05259 NCU00355 NCU04097 NCU07329 NCU04510 NCU07597 NCU02903 NCU03235 NCU01904 NCU08882 NCU08407 NCU00469 NCU09798 NCU05519 NCU08738 NCU05454 NCU01701 NCU…	2169	21.5456	0.848239	0.0229859												32.01.07	32.01.07 unfolded protein response (e.g. ER quality control)	1	0.462963	NCU06603	159	1.57942	0.293123	0.109558		20.03.02	20.03.02 carrier (electrochemical potential-driven transport)	2	1.47059	NCU03107 NCU00755	210	2.08602	0.704972	0.237692
10.01	10.01 DNA processing	2	10	NCU08850 NCU03348	1117	11.0957	0.901253	0.281875		20.01.01.07.07	20.01.01.07.07 phosphate transport	4	1.37931	NCU08325 NCU02238 NCU05519 NCU07375	41	0.407271	3.38671	0.0234724												20.09.14	20.09.14 cytoskeleton-dependent transport	1	0.462963	NCU01595	159	1.57942	0.293123	0.109558		32.07.07.07	32.07.07.07 superoxide metabolism	1	0.735294	NCU02924	25	0.248336	2.96088	0.244164
16.17.09	16.17.09 heavy metal binding (Cu, Fe, Zn)	1	5	NCU07309	964	9.57584	0.522147	0.282911		01.05.11	01.05.11 aromate metabolism	7	2.41379	NCU01759 NCU01906 NCU01704 NCU04510 NCU08882 NCU02904 NCU03415	108	1.07281	2.24997	0.0236084												16.17.01	16.17.01 calcium binding	3	1.38889	NCU01510 NCU09043 NCU05154	257	2.5529	0.544045	0.110933		01.01.13	01.01.13 regulation of amino acid metabolism	1	0.735294	NCU02307	162	1.60922	0.456926	0.244581
30.01	30.01 cellular signalling	1	5	NCU01504	958	9.51624	0.525418	0.284696		16.19.05	16.19.05 GTP binding	2	0.689655	NCU01647 NCU05810	236	2.34429	0.294185	0.0237124												40.10.02.03	40.10.02.03 induction of apoptosis	5	2.31481	NCU09373 NCU09484 NCU01510 NCU04861 NCU05285	148	1.47015	1.57454	0.113445		02.16	02.16 fermentation	2	1.47059	NCU07970 NCU04923	202	2.00656	0.732892	0.245319
43.01.03	43.01.03 fungal and other eukaryotic cell type differentiation	1	5	NCU07553	954	9.47651	0.527621	0.285884		20.09.18.07	20.09.18.07 non-vesicular cellular import	8	2.75862	NCU08325 NCU04435 NCU02238 NCU03235 NCU08407 NCU05519 NCU08738 NCU07375	136	1.35095	2.04199	0.026042												01.01.09.07.01	01.01.09.07.01 biosynthesis of histidine	2	0.925926	NCU01786 NCU01270	31	0.307937	3.00687	0.114166		32.07.05	32.07.05 detoxification by export	2	1.47059	NCU03107 NCU00755	106	1.05295	1.39664	0.248358
43	43 CELL TYPE DIFFERENTIATION	1	5	NCU07553	954	9.47651	0.527621	0.285884		43.01.03	43.01.03 fungal and other eukaryotic cell type differentiation	20	6.89655	NCU01418 NCU09041 NCU05810 NCU02327 NCU06170 NCU06961 NCU03693 NCU08976 NCU01107 NCU09773 NCU05164 NCU08232 NCU05307 NCU07329 NCU02903 NCU03803 NCU08231 NCU03393 NCU00304 NCU07159	954	9.47651	0.727752	0.0262748												01.06.05	01.06.05 fatty acid metabolism	3	1.38889	NCU04539 NCU06905 NCU05006	253	2.51316	0.552646	0.115522		20.01.01.01.01	20.01.01.01.01 heavy metal ion transport (Cu+, Fe3+, etc.)	1	0.735294	NCU08489	157	1.55955	0.471478	0.253862
43.01	43.01 fungal/microorganismic cell type differentiation	1	5	NCU07553	954	9.47651	0.527621	0.285884		43	43 CELL TYPE DIFFERENTIATION	20	6.89655	NCU01418 NCU09041 NCU05810 NCU02327 NCU06170 NCU06961 NCU03693 NCU08976 NCU01107 NCU09773 NCU05164 NCU08232 NCU05307 NCU07329 NCU02903 NCU03803 NCU08231 NCU03393 NCU00304 NCU07159	954	9.47651	0.727752	0.0262748												20.01.15	20.01.15 electron transport	11	5.09259	NCU04539 NCU03188 NCU01106 NCU05069 NCU10344 NCU05154 NCU06905 NCU02927 NCU04938 NCU05006 NCU07332	467	4.63892	1.0978	0.117967		01.02.02	01.02.02 nitrogen metabolism	2	1.47059	NCU09183 NCU09391	112	1.11255	1.32182	0.255754
34.11.12	34.11.12 perception of nutrients and nutritional adaptation	1	5	NCU09698	225	2.23503	2.23711	0.291371		43.01	43.01 fungal/microorganismic cell type differentiation	20	6.89655	NCU01418 NCU09041 NCU05810 NCU02327 NCU06170 NCU06961 NCU03693 NCU08976 NCU01107 NCU09773 NCU05164 NCU08232 NCU05307 NCU07329 NCU02903 NCU03803 NCU08231 NCU03393 NCU00304 NCU07159	954	9.47651	0.727752	0.0262748												30.05.02.24	30.05.02.24 G-protein coupled receptor signalling pathway	1	0.462963	NCU01595	154	1.52975	0.302639	0.118411		01.01.03.01	01.01.03.01 metabolism of glutamine	1	0.735294	NCU03861	27	0.268203	2.74156	0.256655
10.01.05.03	10.01.05.03 DNA recombination	1	5	NCU03348	249	2.47343	2.02149	0.307821		42.04.05	42.04.05 microtubule cytoskeleton	2	0.689655	NCU05810 NCU00469	231	2.29463	0.300552	0.026356												16.21.07	16.21.07 NAD/NADP binding	4	1.85185	NCU10344 NCU06905 NCU04938 NCU07332	295	2.93037	0.631952	0.118485		32.10	32.10 degradation / modification of foreign (exogenous) compounds	2	1.47059	NCU04923 NCU08128	113	1.12248	1.31012	0.256858
01.06.02	01.06.02 membrane lipid metabolism	1	5	NCU08045	262	2.60256	1.92118	0.315833		30.05.01	30.05.01 receptor enzyme mediated signalling	3	1.03448	NCU01107 NCU05164 NCU05454	277	2.75156	0.375962	0.0267675												01.01.09.06.01	01.01.09.06.01 biosynthesis of tryptophan	2	0.925926	NCU01786 NCU01270	32	0.31787	2.91291	0.11918		01.03.16.01	01.03.16.01 RNA degradation	1	0.735294	NCU01173	153	1.51982	0.483804	0.261343
34.11	34.11 cellular sensing and response to external stimulus	1	5	NCU09698	814	8.08582	0.618366	0.325981		30.01.05.01.06	30.01.05.01.06 serine/threonine kinase	1	0.344828	NCU00469	180	1.78802	0.192854	0.0268919												01.02.07	01.02.07 regulation of nitrogen, sulfur and selenium metabolism	1	0.462963	NCU00803	153	1.51982	0.304618	0.12025		01.01.09.02.01	01.01.09.02.01 biosynthesis of serine	1	0.735294	NCU05093	28	0.278136	2.64364	0.262582
40.01	40.01 cell growth / morphogenesis	1	5	NCU01504	792	7.86729	0.635543	0.331824		32.10	32.10 degradation / modification of foreign (exogenous) compounds	7	2.41379	NCU07760 NCU06961 NCU01759 NCU01906 NCU08384 NCU04997 NCU04510	113	1.12248	2.15041	0.0283091												01.03.16.01	01.03.16.01 RNA degradation	1	0.462963	NCU09211	153	1.51982	0.304618	0.12025		41.01.03.01	41.01.03.01 fruit body development (sexually or asexually derived spores)	1	0.735294	NCU02307	28	0.278136	2.64364	0.262582
20.09.18.09.01	20.09.18.09.01 endocytosis	1	5	NCU09698	301	2.98997	1.67226	0.336361		01.01.11.03.02	01.01.11.03.02 degradation of valine	3	1.03448	NCU09058 NCU08535 NCU06647	25	0.248336	4.16566	0.0287821												16.09	16.09 lipid binding	2	0.925926	NCU01510 NCU01112	202	2.00656	0.46145	0.121075		01.01.03.02.02	01.01.03.02.02 degradation of glutamate	1	0.735294	NCU03861	28	0.278136	2.64364	0.262582
20.09.18.09	20.09.18.09 vesicular cellular import	1	5	NCU09698	301	2.98997	1.67226	0.336361		32.05.05	32.05.05 virulence, disease factors	13	4.48276	NCU09976 NCU02327 NCU01861 NCU00904 NCU05164 NCU01419 NCU05307 NCU08943 NCU02903 NCU01904 NCU08231 NCU04482 NCU05319	279	2.77143	1.61749	0.0289901												30.01.05.01.03	30.01.05.01.03 MAPKKK cascade	1	0.462963	NCU01510	151	1.49995	0.308652	0.123997		01.25.01	01.25.01 extracellular polysaccharide degradation	2	1.47059	NCU00985 NCU00852	120	1.19201	1.2337	0.263578
30.01.09	30.01.09 second messenger mediated signal transduction	1	5	NCU01504	306	3.03963	1.64493	0.338634		20.01.10	20.01.10 protein transport	9	3.10345	NCU01647 NCU05810 NCU00971 NCU01822 NCU04639 NCU07597 NCU00469 NCU08738 NCU07159	519	5.15546	0.601973	0.0306307												34.01.01.01	34.01.01.01 homeostasis of metal ions (Na, K, Ca etc.)	5	2.31481	NCU01510 NCU09903 NCU05154 NCU06905 NCU07332	322	3.19857	0.723703	0.131681		32.05.01.03	32.05.01.03 chemical agent resistance	2	1.47059	NCU03107 NCU00755	173	1.71849	0.855746	0.267143
01.03.01	01.03.01 purin nucleotide/nucleoside/nucleobase metabolism	1	5	NCU07309	308	3.0595	1.63425	0.339522		01.03	01.03 nucleotide/nucleoside/nucleobase metabolism	15	5.17241	NCU01647 NCU08042 NCU04069 NCU05810 NCU09058 NCU08328 NCU06726 NCU01446 NCU08535 NCU07773 NCU09345 NCU08648 NCU09659 NCU06836 NCU06647	745	7.40042	0.698935	0.0321322												01.20.09	01.20.09 metabolism of derivatives of intermediates of the TCA and glyoxylate pathway	1	0.462963	NCU03188	7	0.0695341	6.65807	0.13194		01.20.17	01.20.17 metabolism of secondary products derived from primary amino acids	2	1.47059	NCU07970 NCU04923	126	1.25161	1.17495	0.267985
01.03	01.03 nucleotide/nucleoside/nucleobase metabolism	1	5	NCU07309	745	7.40042	0.675638	0.343627		01.05.07	01.05.07 C-3 compound metabolism	2	0.689655	NCU07550 NCU01701	11	0.109268	6.3116	0.0350253												12.07	12.07 translational control	2	0.925926	NCU09903 NCU09211	194	1.92709	0.480479	0.133054		01.25	01.25 extracellular metabolism	2	1.47059	NCU00985 NCU00852	169	1.67875	0.876001	0.269183
01.05.02.07	01.05.02.07 sugar, glucoside, polyol and carboxylate catabolism	1	5	NCU06232	319	3.16877	1.5779	0.344186		16.17.01	16.17.01 calcium binding	3	1.03448	NCU05454 NCU08561 NCU07159	257	2.5529	0.405219	0.0387041												32.05.01	32.05.01 resistance proteins	5	2.31481	NCU07740 NCU04415 NCU08968 NCU09903 NCU07332	320	3.1787	0.728226	0.133328		32.07.03	32.07.03 detoxification by modification	2	1.47059	NCU09183 NCU02924	128	1.27148	1.15659	0.269188
18.02.01	18.02.01 enzymatic activity regulation / enzyme regulator	1	5	NCU01504	695	6.90374	0.724245	0.354895		32.07	32.07 detoxification	8	2.75862	NCU00028 NCU06880 NCU06137 NCU00355 NCU02904 NCU01754 NCU03863 NCU03415	459	4.55945	0.605033	0.039575												01.05.02.07	01.05.02.07 sugar, glucoside, polyol and carboxylate catabolism	5	2.31481	NCU03188 NCU04930 NCU06905 NCU00244 NCU09489	319	3.16877	0.730509	0.134148		20.03.02.03	20.03.02.03 antiporter	2	1.47059	NCU03107 NCU00755	130	1.29135	1.1388	0.270261
10.03.02	10.03.02 meiosis	1	5	NCU01504	352	3.49657	1.42997	0.356072		20.01.23	20.01.23 allantoin and allantoate transport	3	1.03448	NCU02238 NCU08407 NCU05519	29	0.28807	3.59108	0.0407177												20.03.02.02	20.03.02.02 symporter	4	1.85185	NCU07740 NCU00803 NCU04446 NCU07054	116	1.15228	1.60712	0.134207		20.03.01	20.03.01 channel / pore class transport	1	0.735294	NCU04923	147	1.46022	0.503551	0.272616
01.05.03	01.05.03 polysaccharide metabolism	1	5	NCU02184	364	3.61577	1.38283	0.359657		11.02.01	11.02.01 rRNA synthesis	1	0.344828	NCU04779	162	1.60922	0.214283	0.0412616												12.04.01	12.04.01 translation initiation	1	0.462963	NCU09903	145	1.44035	0.321424	0.1358		20.03.25	20.03.25 ABC transporters	2	1.47059	NCU03107 NCU04923	136	1.35095	1.08856	0.272732
18.01.07	18.01.07 regulation by binding / dissociation	1	5	NCU01504	373	3.70518	1.34946	0.362102		20.09.16	20.09.16 cellular export and secretion	7	2.41379	NCU01647 NCU08325 NCU04435 NCU04639 NCU04778 NCU04097 NCU07329	414	4.11245	0.586948	0.042686												01.07.01	01.07.01 biosynthesis of vitamins, cofactors, and prosthetic groups	4	1.85185	NCU03188 NCU01106 NCU02927 NCU09489	276	2.74163	0.675456	0.137466		16.21.05	16.21.05 FAD/FMN binding	2	1.47059	NCU07970 NCU08128	158	1.56948	0.936988	0.273203
18.01	18.01 regulation by	1	5	NCU01504	598	5.9402	0.841722	0.371417		20.01.01.07	20.01.01.07 anion transport	7	2.41379	NCU08325 NCU02238 NCU03235 NCU08407 NCU05519 NCU07375 NCU08561	127	1.26155	1.91336	0.0437273												32.05.01.01	32.05.01.01 antibiotic resistance	3	1.38889	NCU07740 NCU08968 NCU09903	74	0.735075	1.88945	0.137572		20.01.27	20.01.27 drug/toxin transport	2	1.47059	NCU03107 NCU00755	152	1.50988	0.973974	0.274293
01.05.02	01.05.02 sugar, glucoside, polyol and carboxylate metabolism	1	5	NCU06232	418	4.15218	1.20419	0.371423		20.09.14	20.09.14 cytoskeleton-dependent transport	1	0.344828	NCU05810	159	1.57942	0.218326	0.0442589												16.17.07	16.17.07 magnesium binding	4	1.85185	NCU04861 NCU05154 NCU01786 NCU01270	275	2.7317	0.677912	0.138472		01.01.06.04	01.01.06.04 metabolism of threonine	1	0.735294	NCU05093	31	0.307937	2.38781	0.279143
34.01.01	34.01.01 homeostasis of cations	1	5	NCU09909	445	4.42038	1.13112	0.374895		11.02.03.04.03	11.02.03.04.03 transcription repression	5	1.72414	NCU05810 NCU01704 NCU08882 NCU07089 NCU04857	332	3.2979	0.522798	0.0443742												01.01.05.01	01.01.05.01 metabolism of polyamines	2	0.925926	NCU01106 NCU07332	36	0.357604	2.58925	0.138871		41.01.03	41.01.03 tissue pattern formation	1	0.735294	NCU02307	31	0.307937	2.38781	0.279143
16.03.03	16.03.03 RNA binding	1	5	NCU01504	552	5.48326	0.911866	0.375947		20.01.15	20.01.15 electron transport	18	6.2069	NCU09041 NCU03693 NCU06778 NCU01861 NCU00904 NCU05164 NCU08272 NCU01419 NCU06137 NCU05259 NCU00355 NCU01904 NCU08882 NCU00469 NCU09798 NCU05454 NCU08561 NCU03415	467	4.63892	1.338	0.0462822												14.07.04	14.07.04 modification by acetylation, deacetylation	2	0.925926	NCU04647 NCU01595	190	1.88735	0.490595	0.139298		02.16.03	02.16.03 lactate fermentation	1	0.735294	NCU07970	31	0.307937	2.38781	0.279143
01.05.25	01.05.25 regulation of C-compound and carbohydrate metabolism	1	5	NCU09698	457	4.53958	1.10142	0.375974		02.16.03	02.16.03 lactate fermentation	3	1.03448	NCU00904 NCU08272 NCU05259	31	0.307937	3.3594	0.0472658												42.16	42.16 mitochondrion	4	1.85185	NCU04539 NCU03188 NCU01506 NCU01595	274	2.72176	0.680387	0.139477		01.01.09.07.01	01.01.09.07.01 biosynthesis of histidine	1	0.735294	NCU09391	31	0.307937	2.38781	0.279143
10.01.05.01	10.01.05.01 DNA repair	1	5	NCU08850	477	4.73825	1.05524	0.377184		16.09	16.09 lipid binding	2	0.689655	NCU06726 NCU09659	202	2.00656	0.343701	0.0476196												32.05.05	32.05.05 virulence, disease factors	7	3.24074	NCU07740 NCU09484 NCU03188 NCU06905 NCU04931 NCU05189 NCU06328	279	2.77143	1.16934	0.140797		01.20.05.09	01.20.05.09 metabolism of eicosanoids	1	0.735294	NCU05858	33	0.327804	2.24309	0.289211
34.01	34.01 homeostasis	1	5	NCU09909	525	5.21506	0.958762	0.377356		20.01	20.01 transported compounds (substrates)	44	15.1724	NCU01647 NCU09041 NCU05810 NCU08325 NCU02327 NCU00971 NCU01759 NCU03693 NCU04435 NCU06778 NCU01861 NCU01906 NCU00904 NCU09773 NCU05164 NCU08272 NCU01419 NCU01822 NCU04639 NCU02238 NCU06137 NCU05307 NCU05259 NCU00355 NCU04097 NCU04510 NCU07597 NCU02903 NCU03235 NCU01904 NCU08882 NCU08407 NCU00469 NCU09798 NCU05519 NCU08738 NCU05454 NCU07375 NCU08443 NCU03863 NCU08561 NCU06836 NCU07159 NCU03415	1700	16.8869	0.898475	0.0479015												14.01	14.01 protein folding and stabilization	3	1.38889	NCU07333 NCU09471 NCU07332	227	2.25489	0.615945	0.147303		32.01.11	32.01.11 nutrient starvation response	1	0.735294	NCU03107	137	1.36088	0.540307	0.29136
										16.01	16.01 protein binding	71	24.4828	NCU04078 NCU01647 NCU03703 NCU00028 NCU05599 NCU02181 NCU02707 NCU05810 NCU00361 NCU04331 NCU08418 NCU00971 NCU06550 NCU01759 NCU05554 NCU01949 NCU09542 NCU00413 NCU06778 NCU01107 NCU07826 NCU01906 NCU00904 NCU06226 NCU05164 NCU00258 NCU10498 NCU03150 NCU01419 NCU09109 NCU01317 NCU06743 NCU01827 NCU03988 NCU07857 NCU06749 NCU07329 NCU04510 NCU03803 NCU08960 NCU09345 NCU06431 NCU02744 NCU00469 NCU…	2333	23.1747	1.05644	0.0479477												16.13	16.13 C-compound binding	1	0.462963	NCU07054	139	1.38075	0.335298	0.148461		32.05.03	32.05.03 defense related proteins	1	0.735294	NCU08128	135	1.34102	0.548312	0.295074
										20.01.21	20.01.21 RNA transport	1	0.344828	NCU00469	155	1.53968	0.22396	0.0485676												01.20.17	01.20.17 metabolism of secondary products derived from primary amino acids	4	1.85185	NCU03188 NCU02927 NCU04938 NCU05006	126	1.25161	1.47957	0.151243		20.09.16.09	20.09.16.09 vesicular cellular export	1	0.735294	NCU02307	128	1.27148	0.578297	0.30789
										20.01.27	20.01.27 drug/toxin transport	1	0.344828	NCU08738	152	1.50988	0.22838	0.0520478												30.01.05.01.06	30.01.05.01.06 serine/threonine kinase	2	0.925926	NCU01510 NCU04861	180	1.78802	0.51785	0.155572		01.01.06.06.01.03	01.01.06.06.01.03 aminoadipic acid pathway	1	0.735294	NCU02307	38	0.377471	1.94795	0.311218
										40.10.02.04	40.10.02.04 regulation of apoptosis	1	0.344828	NCU05810	150	1.49002	0.231425	0.0544929												01.01.09	01.01.09 metabolism of the cysteine - aromatic group	6	2.77778	NCU04930 NCU01106 NCU04938 NCU01786 NCU04118 NCU01270	316	3.13897	0.884933	0.156581		32.05.01.03.01	32.05.01.03.01 organic chemical agent resistance	1	0.735294	NCU03107	38	0.377471	1.94795	0.311218
										42.01	42.01 cell wall	11	3.7931	NCU01418 NCU00028 NCU06961 NCU04674 NCU01419 NCU08232 NCU05319 NCU02904 NCU07375 NCU01754 NCU06836	540	5.36406	0.707133	0.0551371												32.05.03	32.05.03 defense related proteins	1	0.462963	NCU04930	135	1.34102	0.345233	0.157382		32.01.05	32.01.05 heat shock response	1	0.735294	NCU04923	124	1.23175	0.596952	0.315035
										01.02.03.03	01.02.03.03 assimilatory reduction of sulfur	1	0.344828	NCU02005	2	0.0198669	17.3569	0.0559599												02.45	02.45 energy conversion and regeneration	2	0.925926	NCU03188 NCU05006	177	1.75822	0.526627	0.160618		01.01.09.03	01.01.09.03 metabolism of cysteine	1	0.735294	NCU05093	39	0.387404	1.898	0.315109
										01.20.07	01.20.07 metabolism of propionic acid derivatives	1	0.344828	NCU08535	2	0.0198669	17.3569	0.0559599												01.06.02	01.06.02 membrane lipid metabolism	6	2.77778	NCU03188 NCU01510 NCU04861 NCU04930 NCU02969 NCU06905	262	2.60256	1.06732	0.16265		20.01.09	20.01.09 peptide transport	1	0.735294	NCU07894	39	0.387404	1.898	0.315109
										01.02	01.02 nitrogen, sulfur and selenium metabolism	16	5.51724	NCU08042 NCU04069 NCU05810 NCU02005 NCU09773 NCU08272 NCU06726 NCU02238 NCU08535 NCU05259 NCU03235 NCU07089 NCU08407 NCU05519 NCU02361 NCU03415	426	4.23165	1.3038	0.0594728												10.01.05.03	10.01.05.03 DNA recombination	4	1.85185	NCU02913 NCU09373 NCU04415 NCU09211	249	2.47343	0.748698	0.163923		20.09.16.09.03	20.09.16.09.03 exocytosis	1	0.735294	NCU02307	121	1.20195	0.611753	0.32028
										01.01.06.05	01.01.06.05 metabolism of methionine	4	1.37931	NCU04069 NCU02005 NCU08535 NCU03935	58	0.57614	2.39405	0.0601005												34.07	34.07 cell adhesion	2	0.925926	NCU04930 NCU05154	174	1.72842	0.535707	0.16573		01.20.05	01.20.05 metabolism of acetic acid derivatives	1	0.735294	NCU05858	121	1.20195	0.611753	0.32028
										10.03.05	10.03.05 cell cycle dependent cytoskeleton reorganization	2	0.689655	NCU05810 NCU00469	189	1.87742	0.367342	0.0612373												20.03.02.03	20.03.02.03 antiporter	1	0.462963	NCU07740	130	1.29135	0.358511	0.169073		01.01.06.05.01	01.01.06.05.01 biosynthesis of methionine	1	0.735294	NCU05093	41	0.407271	1.80542	0.322408
										10.03.01.01.01	10.03.01.01.01 G1 phase of mitotic cell cycle	1	0.344828	NCU05810	144	1.43042	0.241068	0.0624668												30.07	30.07 regulation of signal transduction	1	0.462963	NCU01510	130	1.29135	0.358511	0.169073		20.03.02.02	20.03.02.02 symporter	1	0.735294	NCU03107	116	1.15228	0.638121	0.328753
										20.03.22	20.03.22 transport ATPases	1	0.344828	NCU03863	144	1.43042	0.241068	0.0624668												20.03.02.02.01	20.03.02.02.01 proton driven symporter	3	1.38889	NCU07740 NCU00803 NCU07054	87	0.86421	1.60712	0.169967		16.17.05	16.17.05 sodium binding	1	0.735294	NCU03107	43	0.427138	1.72144	0.32909
										20.01.03	20.01.03 C-compound and carbohydrate transport	13	4.48276	NCU08325 NCU02327 NCU04435 NCU02238 NCU05307 NCU04097 NCU02903 NCU03235 NCU08407 NCU05519 NCU07375 NCU08443 NCU08561	334	3.31777	1.35114	0.0647148												01.06.02.02	01.06.02.02 glycolipid metabolism	3	1.38889	NCU04930 NCU02969 NCU06905	87	0.86421	1.60712	0.169967		01.01.06.06	01.01.06.06 metabolism of lysine	1	0.735294	NCU02307	115	1.14235	0.64367	0.3304
										40.01.05	40.01.05 growth regulators / regulation of cell size	2	0.689655	NCU09542 NCU10777	185	1.83769	0.375284	0.0660351												01.06.06	01.06.06 isoprenoid metabolism	5	2.31481	NCU03188 NCU04930 NCU10344 NCU06905 NCU05006	267	2.65223	0.872781	0.170353		16.21.01	16.21.01 heme binding	1	0.735294	NCU08128	111	1.10261	0.666865	0.336811
										34.01.03.03	34.01.03.03 homeostasis of phosphate	2	0.689655	NCU08325 NCU07375	16	0.158935	4.33922	0.066083												20.09.16.09	20.09.16.09 vesicular cellular export	1	0.462963	NCU01510	128	1.27148	0.364113	0.173915		20.03.01.01	20.03.01.01 ion channels	1	0.735294	NCU04923	109	1.08275	0.679101	0.339896
										01.20.29	01.20.29 metabolism of secondary products derived from L-glutamic acid, L-proline and L-ornithine	2	0.689655	NCU08275 NCU03415	16	0.158935	4.33922	0.066083												40.10.02.02	40.10.02.02 apoptotic program	1	0.462963	NCU01595	128	1.27148	0.364113	0.173915		01.01.09.01	01.01.09.01 metabolism of glycine	1	0.735294	NCU05093	47	0.466872	1.57494	0.340711
										20.03.02.02.01	20.03.02.02.01 proton driven symporter	5	1.72414	NCU08325 NCU02238 NCU08738 NCU07375 NCU08561	87	0.86421	1.99505	0.0665312												41	41 DEVELOPMENT (Systemic)	4	1.85185	NCU02913 NCU07355 NCU10344 NCU01595	237	2.35423	0.786607	0.174578		34.11.10	34.11.10 response to biotic stimulus	1	0.735294	NCU08489	47	0.466872	1.57494	0.340711
										20.03.02.02	20.03.02.02 symporter	6	2.06897	NCU08325 NCU02238 NCU05519 NCU08738 NCU07375 NCU08561	116	1.15228	1.79554	0.0679038												41.01	41.01 fungal/microorganismic development	4	1.85185	NCU02913 NCU07355 NCU10344 NCU01595	237	2.35423	0.786607	0.174578		01.03.13	01.03.13 regulation of nucleotide/nucleoside/nucleobase metabolism	1	0.735294	NCU02307	48	0.476805	1.54213	0.343272
										34.01.03	34.01.03 homeostasis of anions	3	1.03448	NCU08325 NCU03235 NCU07375	37	0.367537	2.81463	0.0686461												40.10.02.03.01	40.10.02.03.01 induction of apoptosis by extracellular signals	2	0.925926	NCU01510 NCU04861	44	0.437072	2.11848	0.175474		10.03.02.01	10.03.02.01 meiosis I	1	0.735294	NCU02307	49	0.486739	1.51065	0.345702
										20.09.04	20.09.04 mitochondrial transport	3	1.03448	NCU04435 NCU06778 NCU08561	222	2.20522	0.469105	0.0702597												01.03.04.03	01.03.04.03 pyrimidine nucleotide/nucleoside/nucleobase anabolism	2	0.925926	NCU01786 NCU01270	44	0.437072	2.11848	0.175474		01.01.03.02.01	01.01.03.02.01 biosynthesis of glutamate	1	0.735294	NCU03861	49	0.486739	1.51065	0.345702
										34.11.03.13	34.11.03.13 osmosensing and response	8	2.75862	NCU08042 NCU01759 NCU04435 NCU01906 NCU08384 NCU04510 NCU01904 NCU09798	179	1.77809	1.55145	0.0713298												40.01.05.01	40.01.05.01 interpretation of external signals that control cell growth	1	0.462963	NCU05285	10	0.0993345	4.66065	0.176657		32.07.01	32.07.01 detoxification involving cytochrome P450	1	0.735294	NCU08128	50	0.496672	1.48044	0.348004
										01.01.11.04.02	01.01.11.04.02 degradation of leucine	3	1.03448	NCU09058 NCU08535 NCU06647	38	0.377471	2.74056	0.0723974												01.06.02.03	01.06.02.03 sphingolipid metabolism	1	0.462963	NCU02969	10	0.0993345	4.66065	0.176657		01.07.03	01.07.03 catabolism of vitamins, cofactors, and prosthetic groups	1	0.735294	NCU08128	52	0.516539	1.4235	0.352234
										20.09.01	20.09.01 nuclear transport	4	1.37931	NCU05810 NCU00971 NCU08535 NCU00469	258	2.56283	0.538198	0.0730348												11.04.05	11.04.05 RNA topology	1	0.462963	NCU09211	10	0.0993345	4.66065	0.176657		01.01.09.04.02	01.01.09.04.02 degradation of phenylalanine	1	0.735294	NCU08128	52	0.516539	1.4235	0.352234
										32.01.11	32.01.11 nutrient starvation response	1	0.344828	NCU07159	137	1.36088	0.253385	0.0730845												01.06.06.11	01.06.06.11 tetracyclic and pentacyclic triterpenes (cholesterin, steroids and hopanoids) metabolism	5	2.31481	NCU03188 NCU04930 NCU10344 NCU06905 NCU05006	226	2.24496	1.03112	0.179091		34.07.01	34.07.01 cell-cell adhesion	1	0.735294	NCU04533	53	0.526473	1.39664	0.354168
										14.07.11	14.07.11 protein processing (proteolytic)	3	1.03448	NCU08418 NCU02904 NCU07159	219	2.17542	0.475531	0.0736948												18.02.01.02	18.02.01.02 enzyme inhibitor	3	1.38889	NCU01510 NCU04861 NCU01112	201	1.99662	0.695619	0.180194		01.01.03.05	01.01.03.05 metabolism of arginine	1	0.735294	NCU02307	97	0.963544	0.763114	0.356271
										01.01.11.03	01.01.11.03 metabolism of valine	3	1.03448	NCU09058 NCU08535 NCU06647	39	0.387404	2.67029	0.0761861												30.01.09.03	30.01.09.03 Ca2+ mediated signal transduction	1	0.462963	NCU04861	125	1.24168	0.372852	0.181352		01.01.09.04	01.01.09.04 metabolism of phenylalanine	1	0.735294	NCU08128	96	0.953611	0.771063	0.357437
										20.09.07.03	20.09.07.03 ER to Golgi transport	2	0.689655	NCU01647 NCU05810	177	1.75822	0.392246	0.0765569												01.05.13	01.05.13 transfer of activated C-1 groups	4	1.85185	NCU04647 NCU04861 NCU08968 NCU00777	150	1.49002	1.24284	0.18238		42.19	42.19 peroxisome	1	0.735294	NCU02307	95	0.943677	0.77918	0.358568
										20.01.25	20.01.25 vitamine/cofactor transport	5	1.72414	NCU04435 NCU02238 NCU08407 NCU05519 NCU08561	92	0.913877	1.88662	0.0766037												32.01.05	32.01.05 heat shock response	1	0.462963	NCU02969	124	1.23175	0.375859	0.183878		01.01.06.05	01.01.06.05 metabolism of methionine	1	0.735294	NCU05093	58	0.57614	1.27624	0.362145
										11.04.01	11.04.01 rRNA processing	7	2.41379	NCU02181 NCU05810 NCU01949 NCU00469 NCU07829 NCU04779 NCU08963	363	3.60584	0.669412	0.0766941												34.11.12	34.11.12 perception of nutrients and nutritional adaptation	4	1.85185	NCU00803 NCU09484 NCU01112 NCU07054	225	2.23503	0.82856	0.183943		01.01.09.07	01.01.09.07 metabolism of histidine	1	0.735294	NCU09391	58	0.57614	1.27624	0.362145
										01.02.07	01.02.07 regulation of nitrogen, sulfur and selenium metabolism	7	2.41379	NCU08042 NCU04069 NCU05810 NCU02238 NCU07089 NCU08407 NCU05519	153	1.51982	1.58821	0.0781628												02.07	02.07 pentose-phosphate pathway	3	1.38889	NCU06905 NCU01786 NCU01270	94	0.933744	1.48744	0.184808		20.09.16.01	20.09.16.01 Type I protein secretion system (ABC-type transport systems)	1	0.735294	NCU03107	91	0.903944	0.813429	0.362712
										34.11	34.11 cellular sensing and response to external stimulus	21	7.24138	NCU08042 NCU06880 NCU05810 NCU08325 NCU01759 NCU04435 NCU08976 NCU01107 NCU01906 NCU05164 NCU08384 NCU02238 NCU04510 NCU01904 NCU08407 NCU00469 NCU09798 NCU05519 NCU08738 NCU07375 NCU08561	814	8.08582	0.895565	0.0786839												01.01.13	01.01.13 regulation of amino acid metabolism	2	0.925926	NCU04118 NCU01595	162	1.60922	0.575389	0.186655		01.01.06.06.01	01.01.06.06.01 biosynthesis of lysine	1	0.735294	NCU02307	59	0.586073	1.25461	0.36342
										32.01.03	32.01.03 osmotic and salt stress response	8	2.75862	NCU08042 NCU04069 NCU01759 NCU04435 NCU01906 NCU08384 NCU04510 NCU03415	187	1.85755	1.48508	0.080836												01.20.17.09	01.20.17.09 metabolism of alkaloids	2	0.925926	NCU03188 NCU02927	47	0.466872	1.98325	0.187942		01.01.09.05	01.01.09.05 metabolism of tyrosine	1	0.735294	NCU05762	60	0.596007	1.2337	0.364594
										34.03	34.03 membrane excitability	1	0.344828	NCU08325	132	1.31121	0.262983	0.0816196												01.03.01.03	01.03.01.03 purine nucleotide/nucleoside/nucleobase anabolism	2	0.925926	NCU01786 NCU01270	47	0.466872	1.98325	0.187942		01.01.09.06	01.01.09.06 metabolism of tryptophan	1	0.735294	NCU09183	61	0.60594	1.21348	0.36567
										01.05.25	01.05.25 regulation of C-compound and carbohydrate metabolism	10	3.44828	NCU08042 NCU08325 NCU02238 NCU01704 NCU08882 NCU08407 NCU05519 NCU07375 NCU08443 NCU08561	457	4.53958	0.759602	0.0825132												01.03.04	01.03.04 pyrimidine nucleotide/nucleoside/nucleobase metabolism	4	1.85185	NCU04861 NCU00244 NCU01786 NCU01270	159	1.57942	1.17249	0.189977		01.20.37	01.20.37 metabolism of peptide derived compounds	1	0.735294	NCU07044	62	0.615874	1.1939	0.366651
										02.11	02.11 electron transport and membrane-associated energy conservation	11	3.7931	NCU06880 NCU06778 NCU05164 NCU08272 NCU01419 NCU05259 NCU01904 NCU08882 NCU00469 NCU08561 NCU03415	290	2.8807	1.31673	0.0826656												20.01.26	20.01.26 neurotransmitter transport	3	1.38889	NCU01510 NCU04930 NCU05154	97	0.963544	1.44144	0.190527		01.20.70	01.20.70 regulation of secondary metabolism	1	0.735294	NCU02307	69	0.685408	1.07278	0.37102
										20.03	20.03 transport facilities	23	7.93103	NCU08325 NCU02327 NCU01759 NCU04435 NCU01906 NCU09773 NCU08384 NCU08272 NCU02238 NCU05307 NCU05259 NCU04097 NCU04510 NCU02903 NCU03235 NCU08407 NCU05519 NCU08738 NCU01701 NCU07375 NCU03863 NCU08561 NCU06836	754	7.48982	1.05891	0.0841768												20.09.16.09.03	20.09.16.09.03 exocytosis	1	0.462963	NCU01510	121	1.20195	0.385178	0.191588		01.20.19	01.20.19 metabolism of secondary products derived from glycine, L-serine and L-alanine	1	0.735294	NCU02302	78	0.774809	0.949001	0.371095
										01.03.04	01.03.04 pyrimidine nucleotide/nucleoside/nucleobase metabolism	7	2.41379	NCU08042 NCU06726 NCU01446 NCU08535 NCU07773 NCU09345 NCU09659	159	1.57942	1.52828	0.0864509												20.01.07	20.01.07 amino acid/amino acid derivatives transport	1	0.462963	NCU09903	121	1.20195	0.385178	0.191588		34.11.13	34.11.13 gas and metabolite distribution	1	0.735294	NCU05858	77	0.764875	0.961325	0.371355
										01.01.03	01.01.03 assimilation of ammonia, metabolism of the glutamate group	9	3.10345	NCU08042 NCU08272 NCU06726 NCU02238 NCU08535 NCU05259 NCU08275 NCU02482 NCU03415	226	2.24496	1.38241	0.0870597												20.03.02	20.03.02 carrier (electrochemical potential-driven transport)	4	1.85185	NCU07740 NCU00803 NCU04446 NCU07054	210	2.08602	0.887743	0.193078		20.03.02.03.01	20.03.02.03.01 proton driven antiporter	1	0.735294	NCU03107	71	0.705275	1.04256	0.371534
										32.10.07	32.10.07 degradation / modification of foreign (exogenous) polysaccharides	3	1.03448	NCU07760 NCU06961 NCU04997	42	0.417205	2.47956	0.0877168												01.25.01	01.25.01 extracellular polysaccharide degradation	1	0.462963	NCU07355	120	1.19201	0.388387	0.194202		01.01.09.04.01	01.01.09.04.01 biosynthesis of phenylalanine	1	0.735294	NCU08128	72	0.715208	1.02808	0.371678
										12.04.02	12.04.02 translation elongation	3	1.03448	NCU06749 NCU08960 NCU00979	42	0.417205	2.47956	0.0877168												01.06.02.01	01.06.02.01 phospholipid metabolism	3	1.38889	NCU03188 NCU01510 NCU04861	189	1.87742	0.739785	0.194443		01.01.09.02	01.01.09.02 metabolism of serine	1	0.735294	NCU05093	75	0.745008	0.986961	0.371686
										43.01.03.09	43.01.03.09 development of asco- basidio- or zygospore	9	3.10345	NCU01418 NCU09041 NCU03693 NCU08976 NCU01107 NCU09773 NCU05164 NCU03803 NCU07159	415	4.12238	0.752829	0.0883451												20.01.01.01.01	20.01.01.01.01 heavy metal ion transport (Cu+, Fe3+, etc.)	2	0.925926	NCU09903 NCU05154	157	1.55955	0.593713	0.195496		34.11.13.07	34.11.13.07 circulation (e.g. blood pressure)	1	0.735294	NCU05858	73	0.725142	1.014	0.37175
										40.10.02.02	40.10.02.02 apoptotic program	1	0.344828	NCU05810	128	1.27148	0.271202	0.0890635												02.16	02.16 fermentation	4	1.85185	NCU04539 NCU03188 NCU06905 NCU02927	202	2.00656	0.922901	0.196458		01.01.03.02	01.01.03.02 metabolism of glutamate	1	0.735294	NCU03861	74	0.735075	1.0003	0.371752
										02.13	02.13 respiration	13	4.48276	NCU06880 NCU06778 NCU00904 NCU08272 NCU05259 NCU04097 NCU01904 NCU00469 NCU05454 NCU01701 NCU08561 NCU00865 NCU03415	372	3.69524	1.21312	0.0896514												01.20.35	01.20.35 metabolism of secondary products derived from L-phenylalanine and L-tyrosine	2	0.925926	NCU06905 NCU05006	155	1.53968	0.601374	0.199033
										32.05	32.05 disease, virulence and defense	21	7.24138	NCU01647 NCU09976 NCU06880 NCU05810 NCU02327 NCU01861 NCU00904 NCU05164 NCU01419 NCU05307 NCU04097 NCU08943 NCU02903 NCU01904 NCU08231 NCU04482 NCU05319 NCU00469 NCU06836 NCU00865 NCU03415	706	7.01301	1.03256	0.0903221												40.10.02.03.02	40.10.02.03.02 induction of apoptosis by intracellular signals	2	0.925926	NCU09373 NCU01510	50	0.496672	1.86426	0.19962
										01.06.10	01.06.10 regulation of lipid, fatty acid and isoprenoid metabolism	5	1.72414	NCU02238 NCU08535 NCU08407 NCU03696 NCU05519	99	0.983411	1.75322	0.0909457												32.07.01	32.07.01 detoxification involving cytochrome P450	2	0.925926	NCU10344 NCU05006	50	0.496672	1.86426	0.19962
										16.17.05	16.17.05 sodium binding	3	1.03448	NCU08325 NCU02238 NCU05519	43	0.427138	2.42189	0.091596												11.02.03.01.01	11.02.03.01.01 transcription initiation	2	0.925926	NCU08968 NCU01595	154	1.52975	0.605279	0.2008
										14.07.07	14.07.07 modification by ubiquitin-related proteins	1	0.344828	NCU05810	126	1.25161	0.275506	0.093001												01.20.35.01	01.20.35.01 metabolism of phenylpropanoids	2	0.925926	NCU06905 NCU05006	152	1.50988	0.613243	0.204327
										34.03.01	34.03.01 synaptic transmission	1	0.344828	NCU08325	126	1.25161	0.275506	0.093001												01.01.06.06	01.01.06.06 metabolism of lysine	1	0.462963	NCU04118	115	1.14235	0.405274	0.20759
										01.03.01	01.03.01 purin nucleotide/nucleoside/nucleobase metabolism	6	2.06897	NCU01647 NCU04069 NCU05810 NCU08535 NCU09659 NCU06836	308	3.0595	0.676243	0.094193												40.10.02.04	40.10.02.04 regulation of apoptosis	2	0.925926	NCU04861 NCU01595	150	1.49002	0.62142	0.207841
										01.03.04.03	01.03.04.03 pyrimidine nucleotide/nucleoside/nucleobase anabolism	3	1.03448	NCU08042 NCU01446 NCU07773	44	0.437072	2.36685	0.0954838												10.01.02	10.01.02 DNA topology	3	1.38889	NCU02913 NCU06833 NCU09211	176	1.74829	0.794429	0.208169
										34.01	34.01 homeostasis	13	4.48276	NCU06880 NCU08325 NCU01759 NCU04435 NCU01906 NCU08384 NCU04097 NCU08943 NCU04510 NCU03235 NCU01904 NCU07375 NCU06836	525	5.21506	0.85958	0.0961624												34.07.01	34.07.01 cell-cell adhesion	2	0.925926	NCU04930 NCU05154	53	0.526473	1.75874	0.210464
										41.01	41.01 fungal/microorganismic development	4	1.37931	NCU11405 NCU05810 NCU05598 NCU06010	237	2.35423	0.585887	0.0965393												34.01.01.03	34.01.01.03 homeostasis of protons	3	1.38889	NCU07740 NCU05154 NCU07054	111	1.10261	1.25963	0.211808
										41	41 DEVELOPMENT (Systemic)	4	1.37931	NCU11405 NCU05810 NCU05598 NCU06010	237	2.35423	0.585887	0.0965393												40.10.02.01	40.10.02.01 anti-apoptosis	3	1.38889	NCU02913 NCU04861 NCU01706	171	1.69862	0.817658	0.212768
										20.09.18	20.09.18 cellular import	17	5.86207	NCU01647 NCU08325 NCU01759 NCU04435 NCU09058 NCU01906 NCU08384 NCU02238 NCU04097 NCU04510 NCU03235 NCU08407 NCU05519 NCU08738 NCU07375 NCU00304 NCU06647	565	5.6124	1.04449	0.0990268												01.25	01.25 extracellular metabolism	3	1.38889	NCU07355 NCU09484 NCU04930	169	1.67875	0.827334	0.214478
										30.05.01.12	30.05.01.12 transmembrane receptor protein tyrosine kinase signalling pathways	1	0.344828	NCU05454	123	1.22181	0.282226	0.0991865												01.20.37.05	01.20.37.05 metabolism of beta-lactams	1	0.462963	NCU04930	13	0.129135	3.58511	0.215236
										01.02.03.01	01.02.03.01 sulfate assimilation	2	0.689655	NCU04069 NCU02005	21	0.208602	3.30608	0.0999966												01.01.06.04.01	01.01.06.04.01 biosynthesis of threonine	1	0.462963	NCU04118	13	0.129135	3.58511	0.215236
										20.03.25	20.03.25 ABC transporters	6	2.06897	NCU01759 NCU01906 NCU08384 NCU04097 NCU04510 NCU08738	136	1.35095	1.53149	0.100727												01.20.19.05	01.20.19.05 metabolism of cobalamins	1	0.462963	NCU09489	13	0.129135	3.58511	0.215236
										20.09.18.09.01	20.09.18.09.01 endocytosis	6	2.06897	NCU01647 NCU09058 NCU02238 NCU08407 NCU05519 NCU06647	301	2.98997	0.691969	0.100777												14.07.02	14.07.02 modification with sugar residues (e.g. glycosylation, deglycosylation)	1	0.462963	NCU00244	112	1.11255	0.416129	0.215862
										20.09.18.09	20.09.18.09 vesicular cellular import	6	2.06897	NCU01647 NCU09058 NCU02238 NCU08407 NCU05519 NCU06647	301	2.98997	0.691969	0.100777												02.25	02.25 oxidation of fatty acids	2	0.925926	NCU06905 NCU05006	145	1.44035	0.642848	0.216542
										01.01.09.02	01.01.09.02 metabolism of serine	4	1.37931	NCU01861 NCU05164 NCU03935 NCU04857	75	0.745008	1.8514	0.105139												10.03.01.01.01	10.03.01.01.01 G1 phase of mitotic cell cycle	2	0.925926	NCU09465 NCU05285	144	1.43042	0.647312	0.218262
										20.01.01	20.01.01 ion transport	12	4.13793	NCU08325 NCU01759 NCU04435 NCU01906 NCU02238 NCU04097 NCU04510 NCU03235 NCU08407 NCU05519 NCU07375 NCU08561	474	4.70845	0.87883	0.105724												01.05.02.04	01.05.02.04 sugar, glucoside, polyol and carboxylate anabolism	2	0.925926	NCU04930 NCU06905	144	1.43042	0.647312	0.218262
										12.07	12.07 translational control	3	1.03448	NCU01949 NCU09542 NCU08963	194	1.92709	0.536811	0.10701												20.03.22	20.03.22 transport ATPases	2	0.925926	NCU09187 NCU05154	144	1.43042	0.647312	0.218262
										01.20.15.03	01.20.15.03 metabolism of ubiquinone	3	1.03448	NCU09058 NCU06836 NCU06647	47	0.466872	2.21577	0.107145												11.02.01	11.02.01 rRNA synthesis	3	1.38889	NCU02913 NCU08968 NCU01595	162	1.60922	0.863083	0.219806
										02.11.07	02.11.07 regulation of electron transport and membrane-associated energy conservation	3	1.03448	NCU06880 NCU01419 NCU08561	48	0.476805	2.16961	0.111015												34.11.09	34.11.09 temperature perception and response	1	0.462963	NCU02969	110	1.09268	0.423695	0.221469
										20.03.01.01	20.03.01.01 ion channels	5	1.72414	NCU01759 NCU01906 NCU04510 NCU03235 NCU08561	109	1.08275	1.59238	0.111133												16.05	16.05 polysaccharide binding	2	0.925926	NCU07355 NCU04930	57	0.566206	1.63532	0.223579
										20.01.01.01	20.01.01.01 cation transport (H+, Na+, K+, Ca2+ , NH4+, etc.)	11	3.7931	NCU08325 NCU01759 NCU04435 NCU01906 NCU02238 NCU04097 NCU04510 NCU08407 NCU05519 NCU07375 NCU08561	429	4.26145	0.890097	0.113468												11.04.02	11.04.02 tRNA processing	1	0.462963	NCU09211	109	1.08275	0.427582	0.224298
										01.07.04	01.07.04 utilization of vitamins, cofactors, and prosthetic groups	2	0.689655	NCU01704 NCU08882	23	0.228469	3.01859	0.113663												34.03.01	34.03.01 synaptic transmission	3	1.38889	NCU01510 NCU04930 NCU01595	126	1.25161	1.10968	0.224657
										01.01.06	01.01.06 metabolism of the aspartate family	8	2.75862	NCU04069 NCU00028 NCU02005 NCU08535 NCU03935 NCU00680 NCU09532 NCU00187	217	2.15556	1.27977	0.113742												20.01.27	20.01.27 drug/toxin transport	3	1.38889	NCU07740 NCU09903 NCU05154	152	1.50988	0.919865	0.225345
										11.02.03.01.01	11.02.03.01.01 transcription initiation	2	0.689655	NCU08042 NCU05810	154	1.52975	0.450828	0.114168												32.07.03	32.07.03 detoxification by modification	3	1.38889	NCU07740 NCU04930 NCU07332	128	1.27148	1.09234	0.225625
										16.21.01	16.21.01 heme binding	5	1.72414	NCU08272 NCU06137 NCU05259 NCU00355 NCU00469	111	1.10261	1.56368	0.115038												01.20.05.11	01.20.05.11 metabolism of polyketides	2	0.925926	NCU04647 NCU06603	58	0.57614	1.60712	0.226613
										34.01.01	34.01.01 homeostasis of cations	12	4.13793	NCU06880 NCU08325 NCU01759 NCU04435 NCU01906 NCU08384 NCU04097 NCU08943 NCU04510 NCU01904 NCU07375 NCU06836	445	4.42038	0.936102	0.115063												01.01.09.07	01.01.09.07 metabolism of histidine	2	0.925926	NCU01786 NCU01270	58	0.57614	1.60712	0.226613
										01.03.16	01.03.16 polynucleotide degradation	4	1.37931	NCU01647 NCU09058 NCU08648 NCU06647	220	2.18536	0.63116	0.118123												16.25	16.25 oxygen binding	1	0.462963	NCU10344	14	0.139068	3.32903	0.226836
										11.06.01	11.06.01 rRNA modification	2	0.689655	NCU01949 NCU04779	24	0.238403	2.89282	0.120441												34.03	34.03 membrane excitability	3	1.38889	NCU01510 NCU04930 NCU01595	132	1.31121	1.05924	0.227066
										01.05.13	01.05.13 transfer of activated C-1 groups	2	0.689655	NCU08328 NCU03415	150	1.49002	0.462851	0.121847												01.05.11	01.05.11 aromate metabolism	1	0.462963	NCU07332	108	1.07281	0.431541	0.227144
										34.11.03	34.11.03 chemoperception and response	9	3.10345	NCU08042 NCU06880 NCU01759 NCU04435 NCU01906 NCU08384 NCU04510 NCU01904 NCU09798	360	3.57604	0.867845	0.122542												20.09.18.07	20.09.18.07 non-vesicular cellular import	3	1.38889	NCU00803 NCU04446 NCU07054	136	1.35095	1.02808	0.22787
										01.01.09	01.01.09 metabolism of the cysteine - aromatic group	10	3.44828	NCU02005 NCU01861 NCU05164 NCU07064 NCU03935 NCU08275 NCU09798 NCU04857 NCU04411 NCU03415	316	3.13897	1.09854	0.123613												14.07.09	14.07.09 posttranslational modification of amino acids (e.g. hydroxylation, methylation)	2	0.925926	NCU09465 NCU04861	138	1.37082	0.675456	0.228387
										14.07.02	14.07.02 modification with sugar residues (e.g. glycosylation, deglycosylation)	1	0.344828	NCU08232	112	1.11255	0.309945	0.124904												40.20	40.20 cell aging	1	0.462963	NCU09211	107	1.06288	0.435575	0.230006
										32.01.01	32.01.01 oxidative stress response	4	1.37931	NCU06880 NCU08272 NCU00355 NCU03415	213	2.11582	0.651902	0.127449												32.01.11	32.01.11 nutrient starvation response	2	0.925926	NCU09484 NCU09903	137	1.36088	0.680387	0.230034
										10.03.05.01	10.03.05.01 spindle pole body/centrosome and microtubule cycle	2	0.689655	NCU05810 NCU00469	147	1.46022	0.472297	0.127819												20.03.25	20.03.25 ABC transporters	2	0.925926	NCU07740 NCU09903	136	1.35095	0.685389	0.231668
										32.07.07.01	32.07.07.01 catalase reaction	1	0.344828	NCU00355	5	0.0496672	6.94276	0.12819												01.01.09.06	01.01.09.06 metabolism of tryptophan	2	0.925926	NCU01786 NCU01270	61	0.60594	1.52808	0.235127
										34.01.03.01	34.01.03.01 homeostasis of sulfate	1	0.344828	NCU03235	5	0.0496672	6.94276	0.12819												01.20.37	01.20.37 metabolism of peptide derived compounds	2	0.925926	NCU04930 NCU09903	62	0.615874	1.50343	0.237768
										01.20.21	01.20.21 metabolism of sulfuric acid and L-cysteine derivatives	1	0.344828	NCU08275	5	0.0496672	6.94276	0.12819												14.13.04.01	14.13.04.01 lysosomal protein degradation	1	0.462963	NCU09484	15	0.149002	3.1071	0.237841
										34.11.09	34.11.09 temperature perception and response	1	0.344828	NCU08561	110	1.09268	0.31558	0.130118												01.05.03.01.04	01.05.03.01.04 glycogen anabolism	1	0.462963	NCU00244	15	0.149002	3.1071	0.237841
										11.04.02	11.04.02 tRNA processing	1	0.344828	NCU00469	109	1.08275	0.318475	0.132788												20.01.01.07	20.01.01.07 anion transport	2	0.925926	NCU00803 NCU04446	127	1.26155	0.73396	0.245624
										40.02.03	40.02.03 activity of intercellular mediators	2	0.689655	NCU01704 NCU08882	26	0.25827	2.67029	0.133806												01.01.06.06.01.01	01.01.06.06.01.01 diaminopimelic acid pathway	1	0.462963	NCU04118	16	0.158935	2.91291	0.248271
										40.02		2	0.689655	NCU01704 NCU08882	26	0.25827	2.67029	0.133806												30.05.01.12	30.05.01.12 transmembrane receptor protein tyrosine kinase signalling pathways	2	0.925926	NCU01510 NCU04861	123	1.22181	0.757829	0.251282
										34.01.01.01	34.01.01.01 homeostasis of metal ions (Na, K, Ca etc.)	9	3.10345	NCU06880 NCU01759 NCU04435 NCU01906 NCU04097 NCU08943 NCU04510 NCU01904 NCU06836	322	3.19857	0.970261	0.135163												01.20.05	01.20.05 metabolism of acetic acid derivatives	2	0.925926	NCU04647 NCU06603	121	1.20195	0.770355	0.253955
										01.01.11.04	01.01.11.04 metabolism of leucine	3	1.03448	NCU09058 NCU08535 NCU06647	55	0.54634	1.89348	0.137383												01.01.05	01.01.05 metabolism of urea cycle, creatine and polyamines	2	0.925926	NCU01106 NCU07332	70	0.695341	1.33161	0.255407
										02.10	02.10 tricarboxylic-acid pathway (citrate cycle, Krebs cycle, TCA cycle)	4	1.37931	NCU05586 NCU08272 NCU02482 NCU06836	88	0.874143	1.5779	0.138253												41.01.01	41.01.01 mating (fertilization)	1	0.462963	NCU02913	98	0.973478	0.475576	0.256352
										40.20	40.20 cell aging	1	0.344828	NCU01866	107	1.06288	0.324428	0.138259												01.05.13.01	01.05.13.01 S-adenosyl-methionine - homocysteine cycle	2	0.925926	NCU04861 NCU08968	71	0.705275	1.31286	0.257184
										02.16.05	02.16.05 butyrate and butanol-acetoine fermentation	2	0.689655	NCU04078 NCU06836	27	0.268203	2.57139	0.140365												30.01.05.01.04	30.01.05.01.04 NIK-I-kappaB/NF-kappaB cascade	2	0.925926	NCU04861 NCU05154	118	1.17215	0.78994	0.257745
										20.03.02	20.03.02 carrier (electrochemical potential-driven transport)	7	2.41379	NCU08325 NCU02238 NCU03235 NCU05519 NCU08738 NCU07375 NCU08561	210	2.08602	1.15713	0.142331												01.25.03	01.25.03 extracellular protein degradation	1	0.462963	NCU09484	17	0.168869	2.74156	0.258145
										02.13.03	02.13.03 aerobic respiration	5	1.72414	NCU06778 NCU00904 NCU04097 NCU01904 NCU00469	227	2.25489	0.764621	0.14553												32.10.09	32.10.09 degradation / modification of foreign (exogenous) ester compounds	1	0.462963	NCU04930	17	0.168869	2.74156	0.258145
										01.01.03.02.02	01.01.03.02.02 degradation of glutamate	2	0.689655	NCU08275 NCU03415	28	0.278136	2.47956	0.146827												18.02.07	18.02.07 regulator of receptor activity	1	0.462963	NCU01595	97	0.963544	0.480479	0.259328
										01.05.03.01.07	01.05.03.01.07 glycogen catabolism	1	0.344828	NCU04674	6	0.0596007	5.78563	0.14941												34.11.13.07	34.11.13.07 circulation (e.g. blood pressure)	2	0.925926	NCU09484 NCU05154	73	0.725142	1.27689	0.260462
										02.09	02.09 anaplerotic reactions	1	0.344828	NCU08535	6	0.0596007	5.78563	0.14941												32.05.05.01	32.05.05.01 toxins	1	0.462963	NCU07740	96	0.953611	0.485484	0.262311
										34.11.12	34.11.12 perception of nutrients and nutritional adaptation	7	2.41379	NCU08325 NCU04435 NCU02238 NCU08407 NCU05519 NCU08738 NCU07375	225	2.23503	1.07998	0.15												01.01.09.02	01.01.09.02 metabolism of serine	2	0.925926	NCU04930 NCU04118	75	0.745008	1.24284	0.263378
										42.25	42.25 vacuole or lysosome	3	1.03448	NCU05810 NCU08418 NCU01822	167	1.65889	0.623601	0.150832												02.19	02.19 metabolism of energy reserves (e.g. glycogen, trehalose)	2	0.925926	NCU07355 NCU00244	113	1.12248	0.824893	0.263404
										01.01.06.06.01	01.01.06.06.01 biosynthesis of lysine	3	1.03448	NCU03935 NCU00680 NCU09532	59	0.586073	1.76511	0.151538												32.10	32.10 degradation / modification of foreign (exogenous) compounds	2	0.925926	NCU04930 NCU07332	113	1.12248	0.824893	0.263404
										02.45	02.45 energy conversion and regeneration	6	2.06897	NCU00904 NCU04857 NCU08561 NCU06836 NCU00865 NCU03415	177	1.75822	1.17674	0.152556												18.02.03	18.02.03 guanyl-nucleotide exchange factor (GEF)	1	0.462963	NCU01510	95	0.943677	0.490595	0.265298
										01.02.03	01.02.03 sulfur metabolism	2	0.689655	NCU04069 NCU02005	29	0.28807	2.39405	0.153178												20.09.07.27	20.09.07.27 vesicle fusion	1	0.462963	NCU01510	95	0.943677	0.490595	0.265298
										01.03.04.01	01.03.04.01 pyrimidine nucleotide/nucleoside/nucleobase catabolism	2	0.689655	NCU06726 NCU09659	29	0.28807	2.39405	0.153178												42.19	42.19 peroxisome	1	0.462963	NCU05285	95	0.943677	0.490595	0.265298
										32.05.03	32.05.03 defense related proteins	2	0.689655	NCU06836 NCU03415	135	1.34102	0.514278	0.153392												01.05.11.07	01.05.11.07 aromate catabolism	1	0.462963	NCU07332	95	0.943677	0.490595	0.265298
										42.19	42.19 peroxisome	4	1.37931	NCU03693 NCU09058 NCU03803 NCU06647	95	0.943677	1.46163	0.153975												11.04.03.11	11.04.03.11 control of mRNA stability	1	0.462963	NCU09211	95	0.943677	0.490595	0.265298
										01.20.31	01.20.31 metabolism of secondary products derived from L-lysine, L-arginine and L-histidine	2	0.689655	NCU08275 NCU03415	30	0.298003	2.31425	0.159411												16.21.01	16.21.01 heme binding	2	0.925926	NCU10344 NCU05006	111	1.10261	0.839756	0.265409
										30.05.02.14	30.05.02.14 Notch-receptor signalling pathway	1	0.344828	NCU05810	99	0.983411	0.350644	0.161884												34.11.13	34.11.13 gas and metabolite distribution	2	0.925926	NCU09484 NCU05154	77	0.764875	1.21056	0.265941
										20.01.13	20.01.13 lipid/fatty acid transport	6	2.06897	NCU08325 NCU04435 NCU07375 NCU03863 NCU08561 NCU06836	206	2.04629	1.01108	0.164661												10.01.05.03.01	10.01.05.03.01 meiotic recombination	2	0.925926	NCU09373 NCU04415	78	0.774809	1.19504	0.267093
										20.03.02.03	20.03.02.03 antiporter	2	0.689655	NCU03235 NCU08561	130	1.29135	0.534058	0.164731												01.01.05.01.02	01.01.05.01.02 degradation of polyamines	1	0.462963	NCU01106	18	0.178802	2.58925	0.267483
										20.03.01	20.03.01 channel / pore class transport	5	1.72414	NCU01759 NCU01906 NCU04510 NCU03235 NCU08561	147	1.46022	1.18074	0.168163												01.20.17.03	01.20.17.03 metabolism of amines	1	0.462963	NCU04938	18	0.178802	2.58925	0.267483
										01.01.03.05	01.01.03.05 metabolism of arginine	1	0.344828	NCU08535	97	0.963544	0.357874	0.168225												01.01.06.01.02	01.01.06.01.02 degradation of aspartate	1	0.462963	NCU04118	18	0.178802	2.58925	0.267483
										40.01.03.01	40.01.03.01 regulation of directional cell growth	1	0.344828	NCU03235	97	0.963544	0.357874	0.168225												40.01.03.03	40.01.03.03 guidance of longitudinal cell extension (e.g. pollen tube guidance, axonal pathfinding)	2	0.925926	NCU04861 NCU05285	108	1.07281	0.863083	0.26811
										01.20.09	01.20.09 metabolism of derivatives of intermediates of the TCA and glyoxylate pathway	1	0.344828	NCU00904	7	0.0695341	4.95911	0.169305												32.07.05	32.07.05 detoxification by export	2	0.925926	NCU07740 NCU09903	106	1.05295	0.879368	0.26969
										02.16.11	02.16.11 propionate fermentation	1	0.344828	NCU00187	7	0.0695341	4.95911	0.169305												11.06	11.06 RNA modification	2	0.925926	NCU08968 NCU01595	104	1.03308	0.896278	0.271082
										20.09.16.09	20.09.16.09 vesicular cellular export	2	0.689655	NCU01647 NCU07329	128	1.27148	0.542403	0.169355												18.02.01.02.05	18.02.01.02.05 kinase inhibitior	2	0.925926	NCU01510 NCU04861	103	1.02314	0.90498	0.271705
										01.01.11	01.01.11 metabolism of the pyruvate family (alanine, isoleucine, leucine, valine) and D-alanine	4	1.37931	NCU09058 NCU08535 NCU03415 NCU06647	104	1.03308	1.33515	0.171133												01.06.10	01.06.10 regulation of lipid, fatty acid and isoprenoid metabolism	2	0.925926	NCU00803 NCU02969	99	0.983411	0.941545	0.273671
										01.25.07	01.25.07 extracellular ester compound degradation	2	0.689655	NCU07760 NCU04997	32	0.31787	2.16961	0.171483												30.05.02.14	30.05.02.14 Notch-receptor signalling pathway	2	0.925926	NCU04861 NCU01595	99	0.983411	0.941545	0.273671
										01.01.09.06.01	01.01.09.06.01 biosynthesis of tryptophan	2	0.689655	NCU08275 NCU04411	32	0.31787	2.16961	0.171483												01.04.04	01.04.04 regulation of phosphate metabolism	2	0.925926	NCU01510 NCU04861	98	0.973478	0.951153	0.274024
										01.01.09.01.01	01.01.09.01.01 biosynthesis of glycine	2	0.689655	NCU09798 NCU04857	32	0.31787	2.16961	0.171483												20.01.25	20.01.25 vitamine/cofactor transport	1	0.462963	NCU00803	92	0.913877	0.506592	0.274278
										34.11.01	34.11.01 photoperception and response	4	1.37931	NCU08976 NCU01107 NCU05164 NCU00469	106	1.05295	1.30995	0.174424												01.05.11.07.01	01.05.11.07.01 aerobic aromate catabolism	1	0.462963	NCU07332	92	0.913877	0.506592	0.274278
										18.02.03	18.02.03 guanyl-nucleotide exchange factor (GEF)	1	0.344828	NCU00469	95	0.943677	0.365408	0.174739												20.09.16.01	20.09.16.01 Type I protein secretion system (ABC-type transport systems)	2	0.925926	NCU07740 NCU09903	91	0.903944	1.02432	0.274801
										01.03.16.01	01.03.16.01 RNA degradation	3	1.03448	NCU01647 NCU09058 NCU06647	153	1.51982	0.680663	0.174754												01.20.15	01.20.15 metabolism of derivatives of dehydroquinic acid, shikimic acid and chorismic acid	1	0.462963	NCU06905	89	0.884077	0.523668	0.283254
										20.01.01.01.01	20.01.01.01.01 heavy metal ion transport (Cu+, Fe3+, etc.)	5	1.72414	NCU08325 NCU04435 NCU04097 NCU07375 NCU08561	157	1.55955	1.10553	0.17535												01.20.17.07	01.20.17.07 metabolism of glycosinolates and derivatives	1	0.462963	NCU05006	20	0.198669	2.33032	0.284621
										01.20.05.09	01.20.05.09 metabolism of eicosanoids	2	0.689655	NCU01107 NCU05164	33	0.327804	2.10387	0.177308												30.05.01.18	30.05.01.18 transmembrane receptor protein serine/threonine kinase signalling pathways	1	0.462963	NCU05285	85	0.844343	0.548312	0.295146
										01.01.13	01.01.13 regulation of amino acid metabolism	5	1.72414	NCU08042 NCU05810 NCU04435 NCU09542 NCU03935	162	1.60922	1.07141	0.177613												40.10.02.02.02	40.10.02.02.02 caspase activation	1	0.462963	NCU01595	85	0.844343	0.548312	0.295146
										16.07	16.07 structural protein binding	1	0.344828	NCU06743	94	0.933744	0.369296	0.178059												11.02.02	11.02.02 tRNA synthesis	1	0.462963	NCU09211	85	0.844343	0.548312	0.295146
										01.01.05.03	01.01.05.03 metabolism of urea (urea cycle)	2	0.689655	NCU08535 NCU09532	34	0.337737	2.04199	0.182982												14.07.01	14.07.01 modification with fatty acids (e.g. myristylation, palmitylation, farnesylation)	1	0.462963	NCU04861	84	0.834409	0.554839	0.298093
										01.01.05	01.01.05 metabolism of urea cycle, creatine and polyamines	3	1.03448	NCU08535 NCU09532 NCU03415	70	0.695341	1.48773	0.185248												11.04.03.05	11.04.03.05 3'-end processing	1	0.462963	NCU01595	84	0.834409	0.554839	0.298093
										20.09.16.09.03	20.09.16.09.03 exocytosis	2	0.689655	NCU01647 NCU07329	121	1.20195	0.573782	0.185827												18.02.01.02.03	18.02.01.02.03 protease inhibitor	1	0.462963	NCU01112	23	0.228469	2.02637	0.306746
										20.09.16.01	20.09.16.01 Type I protein secretion system (ABC-type transport systems)	1	0.344828	NCU04097	91	0.903944	0.38147	0.188271												01.20.33	01.20.33 metabolism of secondary products derived from L-tryptophan	1	0.462963	NCU07332	23	0.228469	2.02637	0.306746
										01.01.09.04.01	01.01.09.04.01 biosynthesis of phenylalanine	3	1.03448	NCU07064 NCU08275 NCU03415	72	0.715208	1.44641	0.190407												18.02.05	18.02.05 regulator of G-protein signalling	1	0.462963	NCU01595	81	0.804609	0.575389	0.306845
										02.11.05	02.11.05 accessory proteins of electron transport and membrane-associated energy conservation	4	1.37931	NCU08272 NCU05259 NCU01904 NCU00469	120	1.19201	1.15713	0.191775												30.05.02.20	30.05.02.20 Wnt signalling pathway	1	0.462963	NCU01595	79	0.784742	0.589955	0.312581
										16.21.05	16.21.05 FAD/FMN binding	4	1.37931	NCU00904 NCU08272 NCU09798 NCU05454	158	1.56948	0.87883	0.192148												34.03.03	34.03.03 regulation, generation and propagation of action potential	1	0.462963	NCU04930	24	0.238403	1.94194	0.313231
										30.05.02.24	30.05.02.24 G-protein coupled receptor signalling pathway	4	1.37931	NCU05810 NCU08976 NCU01107 NCU05164	154	1.52975	0.901657	0.194769												01.20.37.03	01.20.37.03 metabolism of peptide antibiotics	1	0.462963	NCU09903	24	0.238403	1.94194	0.313231
										32.01.05	32.01.05 heat shock response	4	1.37931	NCU01759 NCU01906 NCU08384 NCU04510	124	1.23175	1.1198	0.194886												32.01.04	32.01.04 pH stress response	1	0.462963	NCU05154	24	0.238403	1.94194	0.313231
										01.01.03.02	01.01.03.02 metabolism of glutamate	3	1.03448	NCU08275 NCU02482 NCU03415	74	0.735075	1.40732	0.195243												01.05.03.01	01.05.03.01 glycogen metabolism	1	0.462963	NCU00244	24	0.238403	1.94194	0.313231
										20.01.03.01	20.01.03.01 sugar transport	4	1.37931	NCU08325 NCU02238 NCU07375 NCU08443	128	1.27148	1.08481	0.197194												01.20.19	01.20.19 metabolism of secondary products derived from glycine, L-serine and L-alanine	1	0.462963	NCU09489	78	0.774809	0.597519	0.315413
										16.13	16.13 C-compound binding	4	1.37931	NCU05454 NCU07375 NCU08561 NCU03415	139	1.38075	0.998958	0.199617												10.03.04.09	10.03.04.09 nuclear migration	1	0.462963	NCU01595	78	0.774809	0.597519	0.315413
										01.02.02	01.02.02 nitrogen metabolism	2	0.689655	NCU06726 NCU08535	112	1.11255	0.619889	0.207241												01.01.06.01	01.01.06.01 metabolism of aspartate	1	0.462963	NCU04118	25	0.248336	1.86426	0.319297
										01.01.09.03	01.01.09.03 metabolism of cysteine	2	0.689655	NCU02005 NCU08275	39	0.387404	1.78019	0.208933												30.01.05.01.05	30.01.05.01.05 tyrosine kinase	1	0.462963	NCU04861	76	0.754942	0.613243	0.320993
										20.01.09	20.01.09 peptide transport	2	0.689655	NCU09773 NCU08738	39	0.387404	1.78019	0.208933												10.01.05.03.03	10.01.05.03.03 somatic / mitotic recombination	1	0.462963	NCU02913	75	0.745008	0.62142	0.323735
										01.02.02.09	01.02.02.09 catabolism of nitrogenous compounds	2	0.689655	NCU06726 NCU08535	39	0.387404	1.78019	0.208933												20.09.16.07	20.09.16.07 non-vesicular cellular export	1	0.462963	NCU07740	26	0.25827	1.79256	0.324959
										34.01.01.03	34.01.01.03 homeostasis of protons	2	0.689655	NCU08325 NCU07375	111	1.10261	0.625474	0.209603												20.01.01.07.08	20.01.01.07.08 organic anion transport	1	0.462963	NCU04446	26	0.25827	1.79256	0.324959
										40.10.02.02.02	40.10.02.02.02 caspase activation	1	0.344828	NCU05810	85	0.844343	0.408398	0.209766												01.03.01.01	01.03.01.01 purine nucleotide /nucleoside/nucleobase catabolism	1	0.462963	NCU04861	26	0.25827	1.79256	0.324959
										20.09.07.25	20.09.07.25 vesicle formation	2	0.689655	NCU01647 NCU05810	110	1.09268	0.63116	0.211957												01.05.06	01.05.06 C-2 compound and organic acid metabolism	1	0.462963	NCU04539	73	0.725142	0.638445	0.329111
										32.07.03	32.07.03 detoxification by modification	3	1.03448	NCU00355 NCU02904 NCU03415	128	1.27148	0.813605	0.212238												01.20.01	01.20.01 metabolism of primary metabolic sugar derivatives	1	0.462963	NCU06905	73	0.725142	0.638445	0.329111
										01.02.07.01	01.02.07.01 regulation of nitrogen metabolism	2	0.689655	NCU08042 NCU07089	41	0.407271	1.69336	0.218117												10.01.03.05	10.01.03.05 extension/ polymerization activity	1	0.462963	NCU09211	73	0.725142	0.638445	0.329111
										20.01.07	20.01.07 amino acid/amino acid derivatives transport	3	1.03448	NCU04435 NCU02238 NCU08561	121	1.20195	0.860673	0.219783												10.01.09.01	10.01.09.01 DNA methylation	1	0.462963	NCU02913	27	0.268203	1.72617	0.330232
										01.01.06.06	01.01.06.06 metabolism of lysine	3	1.03448	NCU03935 NCU00680 NCU09532	115	1.14235	0.905577	0.224612												01.05.02.01	01.05.02.01 nucleotide-sugar metabolism	1	0.462963	NCU00244	27	0.268203	1.72617	0.330232
										11.06	11.06 RNA modification	2	0.689655	NCU01949 NCU04779	104	1.03308	0.667573	0.225816												30.01.09.08	30.01.09.08 hormone mediated signal transduction	1	0.462963	NCU09484	72	0.715208	0.647312	0.331739
										02.19	02.19 metabolism of energy reserves (e.g. glycogen, trehalose)	3	1.03448	NCU11405 NCU06010 NCU04674	113	1.12248	0.921605	0.225831												16.13.01	16.13.01 sugar binding	1	0.462963	NCU07054	72	0.715208	0.647312	0.331739
										32.05.05.01	32.05.05.01 toxins	3	1.03448	NCU01419 NCU04482 NCU05319	96	0.953611	1.08481	0.226511												20.03.02.03.01	20.03.02.03.01 proton driven antiporter	1	0.462963	NCU07740	71	0.705275	0.656429	0.334322
										01.01.09.04	01.01.09.04 metabolism of phenylalanine	3	1.03448	NCU07064 NCU08275 NCU03415	96	0.953611	1.08481	0.226511												41.01.03.01	41.01.03.01 fruit body development (sexually or asexually derived spores)	1	0.462963	NCU10344	28	0.278136	1.66452	0.335129
										20.01.26	20.01.26 neurotransmitter transport	3	1.03448	NCU01647 NCU08325 NCU02238	97	0.963544	1.07362	0.227012												01.20.70	01.20.70 regulation of secondary metabolism	1	0.462963	NCU05285	69	0.685408	0.675456	0.339343
										42.29	42.29 bud / growth tip	1	0.344828	NCU00469	80	0.794676	0.433922	0.228657												20.01.23	20.01.23 allantoin and allantoate transport	1	0.462963	NCU00803	29	0.28807	1.60712	0.339664
										30.05.01.18.01	30.05.01.18.01 TGF-beta-receptor signalling pathway	2	0.689655	NCU01107 NCU05164	45	0.447005	1.54284	0.234354												01.03.04.01	01.03.04.01 pyrimidine nucleotide/nucleoside/nucleobase catabolism	1	0.462963	NCU04861	29	0.28807	1.60712	0.339664
										10.03.04.09	10.03.04.09 nuclear migration	1	0.344828	NCU05810	78	0.774809	0.445049	0.236424												01.05.08.07	01.05.08.07 C-4 compound catabolism	1	0.462963	NCU06905	29	0.28807	1.60712	0.339664
										01.01.06.05.02	01.01.06.05.02 degradation of methionine	1	0.344828	NCU08535	11	0.109268	3.1558	0.236766												02.16.09	02.16.09 mixed acid and butanediol fermentation	1	0.462963	NCU06905	29	0.28807	1.60712	0.339664
										01.01.03.03	01.01.03.03 metabolism of proline	2	0.689655	NCU08042 NCU03415	46	0.456939	1.5093	0.237966												43.01.03.07	43.01.03.07 development of conidia	1	0.462963	NCU07325	29	0.28807	1.60712	0.339664
										01.04.04	01.04.04 regulation of phosphate metabolism	2	0.689655	NCU09542 NCU01446	98	0.973478	0.708445	0.23894												01.20.31	01.20.31 metabolism of secondary products derived from L-lysine, L-arginine and L-histidine	1	0.462963	NCU09465	30	0.298003	1.55355	0.343851
										34.11.13	34.11.13 gas and metabolite distribution	1	0.344828	NCU05810	77	0.764875	0.450828	0.240345												01.20.01.05	01.20.01.05 metabolism of sugar alcohols	1	0.462963	NCU06905	30	0.298003	1.55355	0.343851
										01.01.09.01	01.01.09.01 metabolism of glycine	2	0.689655	NCU09798 NCU04857	47	0.466872	1.47718	0.241399												41.01.03	41.01.03 tissue pattern formation	1	0.462963	NCU10344	31	0.307937	1.50343	0.347702
										20.09.07.27	20.09.07.27 vesicle fusion	2	0.689655	NCU01647 NCU07329	95	0.943677	0.730817	0.245092												01.01.06.04	01.01.06.04 metabolism of threonine	1	0.462963	NCU04118	31	0.307937	1.50343	0.347702
										32.07.07	32.07.07 oxygen and radical detoxification	2	0.689655	NCU06880 NCU00355	93	0.92381	0.746533	0.249												14.13.04.02	14.13.04.02 vacuolar protein degradation	1	0.462963	NCU09484	32	0.31787	1.45645	0.351229
										01.25.01.01	01.25.01.01 extracellular starch degradation	1	0.344828	NCU04674	12	0.119201	2.89282	0.250868												01.25.07	01.25.07 extracellular ester compound degradation	1	0.462963	NCU04930	32	0.31787	1.45645	0.351229
										34.05.02	34.05.02 motor activity	1	0.344828	NCU03235	74	0.735075	0.469105	0.252241												01.01.09.01.01	01.01.09.01.01 biosynthesis of glycine	1	0.462963	NCU04938	32	0.31787	1.45645	0.351229
										42.09	42.09 intracellular transport vesicles	2	0.689655	NCU01647 NCU05810	90	0.89401	0.771418	0.254524												42.27	42.27 extracellular / secretion proteins	1	0.462963	NCU09484	63	0.625807	0.739785	0.352985
										02.13.05	02.13.05 regulation of respiration	2	0.689655	NCU06880 NCU08561	52	0.516539	1.33515	0.255925												01.05.08	01.05.08 C-4 compound metabolism	1	0.462963	NCU06905	33	0.327804	1.41232	0.354444
										01.07.03	01.07.03 catabolism of vitamins, cofactors, and prosthetic groups	2	0.689655	NCU08882 NCU03415	52	0.516539	1.33515	0.255925												01.05.05	01.05.05 C-1 compound metabolism	1	0.462963	NCU04930	62	0.615874	0.751717	0.355011
										34.11.13.07	34.11.13.07 circulation (e.g. blood pressure)	1	0.344828	NCU05810	73	0.725142	0.475531	0.256242												10.03.04.03	10.03.04.03 chromosome condensation	1	0.462963	NCU04861	59	0.586073	0.78994	0.360579
										14.13.04	14.13.04 lysosomal and vacuolar protein degradation	2	0.689655	NCU08418 NCU07159	53	0.526473	1.30995	0.258313												01.01.06.06.01	01.01.06.06.01 biosynthesis of lysine	1	0.462963	NCU04118	59	0.586073	0.78994	0.360579
										16.13.01	16.13.01 sugar binding	1	0.344828	NCU07375	72	0.715208	0.482136	0.260257												34.11.03.03	34.11.03.03 chemotaxis	1	0.462963	NCU01510	58	0.57614	0.80356	0.362248
										30.05.01.18	30.05.01.18 transmembrane receptor protein serine/threonine kinase signalling pathways	2	0.689655	NCU01107 NCU05164	85	0.844343	0.816795	0.262652												01.01.06.05	01.01.06.05 metabolism of methionine	1	0.462963	NCU04118	58	0.57614	0.80356	0.362248
										01.20.01.01	01.20.01.01 metabolism of secondary monosaccharides	1	0.344828	NCU00028	13	0.129135	2.67029	0.263962												30.01.05.05.03	30.01.05.05.03 trimeric G-protein mediated signal transduction	1	0.462963	NCU01595	58	0.57614	0.80356	0.362248
										01.07.07	01.07.07 regulation of the metabolism of vitamins, cofactors, and prosthetic groups	1	0.344828	NCU03154	13	0.129135	2.67029	0.263962												16.17.03	16.17.03 potassium binding	1	0.462963	NCU05154	36	0.357604	1.29462	0.362338
										01.01.06.04.01	01.01.06.04.01 biosynthesis of threonine	1	0.344828	NCU03935	13	0.129135	2.67029	0.263962												20.01.11	20.01.11 amine / polyamine transport	1	0.462963	NCU07740	56	0.556273	0.832259	0.365279
										20.03.09	20.03.09 phosphotransferase system	1	0.344828	NCU01701	13	0.129135	2.67029	0.263962												11.02.03.01.04	11.02.03.01.04 transcription elongation	1	0.462963	NCU02913	55	0.54634	0.847391	0.366629
										01.20.19.01	01.20.19.01 metabolism of porphyrins	2	0.689655	NCU05164 NCU08272	58	0.57614	1.19703	0.267787												01.20.35.01.01	01.20.35.01.01 metabolism of melanins	1	0.462963	NCU06905	55	0.54634	0.847391	0.366629
										01.01.09.05	01.01.09.05 metabolism of tyrosine	2	0.689655	NCU08275 NCU03415	60	0.596007	1.15713	0.270476												11.02.03.01.07	11.02.03.01.07 transcription termination	1	0.462963	NCU02913	39	0.387404	1.19504	0.367827
[truncated: 77 more rows]
[truncated: 9 more columns]

## Sheet: S5_Clustering_WT&Δpdr1
	FPKMs
STRAIN:	WT				Δpdr-1
CONDITION:	no carbon	2% sucrose	2 mM L-Rha	1% pectin	no carbon	2 mM L-Rha	1% pectin	NAME	INDICATOR GENE	CLUSTER
[truncated: 367 more rows]

## Sheet: S6_pdr-1_binding-site_results
		stringency score					sense = 1; antisense = 0					position (upstream of ATG)
[truncated: 195 more rows]

[truncated: 2 more sheets: S7_FunCat_pdr-1_binding-site, S8_used_strain_list]
